# Supplementary material for: Diagnostic Performance of 2D and 3D T2WI-Based Radiomics Features With Machine Learning Algorithms to Distinguish Solid Solitary Pulmonary Lesion
Source: Front Oncol. 2021 Nov 18;11:683587. doi: 10.3389/fonc.2021.683587 (PMC8637439; doi:10.3389/fonc.2021.683587)
Supplement: Supplementary file 1 [file DataSheet_1.csv]

PatientID	label	train-test	radiomicsFeatures_ShapeBased_Elongation	radiomicsFeatures_ShapeBased_Flatness	radiomicsFeatures_ShapeBased_LeastAxisLength	radiomicsFeatures_ShapeBased_MajorAxisLength	radiomicsFeatures_ShapeBased_Maximum2DDiameterColumn	radiomicsFeatures_ShapeBased_Maximum2DDiameterRow	radiomicsFeatures_ShapeBased_Maximum2DDiameterSlice	radiomicsFeatures_ShapeBased_Maximum3DDiameter	radiomicsFeatures_ShapeBased_MeshVolume	radiomicsFeatures_ShapeBased_MinorAxisLength	radiomicsFeatures_ShapeBased_Sphericity	radiomicsFeatures_ShapeBased_SurfaceArea	radiomicsFeatures_ShapeBased_SurfaceVolumeRatio	radiomicsFeatures_ShapeBased_VoxelVolume	radiomicsFeatures_ShapeBased_Compactness1	radiomicsFeatures_ShapeBased_Compactness2	radiomicsFeatures_ShapeBased_SphericalDisproportion	radiomicsFeatures_FirstOrder_10Percentile	radiomicsFeatures_FirstOrder_90Percentile	radiomicsFeatures_FirstOrder_Energy	radiomicsFeatures_FirstOrder_Entropy	radiomicsFeatures_FirstOrder_InterquartileRange	radiomicsFeatures_FirstOrder_Kurtosis	radiomicsFeatures_FirstOrder_Maximum	radiomicsFeatures_FirstOrder_MeanAbsoluteDeviation	radiomicsFeatures_FirstOrder_Mean	radiomicsFeatures_FirstOrder_Median	radiomicsFeatures_FirstOrder_Minimum	radiomicsFeatures_FirstOrder_Range	radiomicsFeatures_FirstOrder_RobustMeanAbsoluteDeviation	radiomicsFeatures_FirstOrder_RootMeanSquared	radiomicsFeatures_FirstOrder_Skewness	radiomicsFeatures_FirstOrder_TotalEnergy	radiomicsFeatures_FirstOrder_Uniformity	radiomicsFeatures_FirstOrder_Variance	radiomicsFeatures_FirstOrder_StandardDeviation	radiomicsFeatures_GLSZM_GrayLevelNonUniformity	radiomicsFeatures_GLSZM_GrayLevelNonUniformityNormalized	radiomicsFeatures_GLSZM_GrayLevelVariance	radiomicsFeatures_GLSZM_HighGrayLevelZoneEmphasis	radiomicsFeatures_GLSZM_LargeAreaEmphasis	radiomicsFeatures_GLSZM_LargeAreaHighGrayLevelEmphasis	radiomicsFeatures_GLSZM_LargeAreaLowGrayLevelEmphasis	radiomicsFeatures_GLSZM_LowGrayLevelZoneEmphasis	radiomicsFeatures_GLSZM_SizeZoneNonUniformity	radiomicsFeatures_GLSZM_SizeZoneNonUniformityNormalized	radiomicsFeatures_GLSZM_SmallAreaEmphasis
CH0027	1	2	0.802598982	0	0	111.9713204	88.015625	114.21875	114.3787023	114.3787023	60041.60127	89.86806778	0.408196973	18165.57666	0.302549837	60428.58521	0.013835777	0.068015726	2.449797688	0.621636553	1.340265656	18186.13696	0.003798135	0.382249523	3.248224121	2.211794568	0.226217462	0.982129185	0.973306114	-0.150507483	2.362302052	0.158369207	1.022781541	0.25204646	63213.26011	0.999424957	0.081504344	0.285489656	1	0.5	0.25	2.5	151032212.5	604128812.5	37758062.5	0.625	1	0.5	0.020000002
CH0030	0	1	0.228873213	0	0	276.1712513	208.953125	56.4375	210.0133372	210.0133372	18388.69813	63.20820155	0.441034618	7639.15696	0.415426742	18825.50357	0.015538457	0.08578632	2.267395707	1.76239827	4.409218849	56871.21684	0	1.469904111	2.673843285	6.529654847	0.832067348	3.076269205	3.013803121	0.411675573	6.117979275	0.604444837	3.240461997	0.197322651	197678.969	1	1.03716173	1.018411376	2	1	0	1	9760628	9760628	9760628	1	1	0.5	4.06E-07
CH0031	0	1	0.651792491	0	0	37.51875475	39.7222036	26.66710912	40.00337205	40.0842124	4341.981919	24.45444264	0.645937734	1992.593959	0.458913463	4476.962811	0.027541327	0.269508189	1.548136837	0.862707406	2.309236507	3569.808253	0	0.790384504	7.5464399	4.940087785	0.483029602	1.535368023	1.402176195	0.385967547	4.554120239	0.328286788	1.664809376	1.614109037	12408.30651	1	0.414235292	0.643611134	1	1	0	1	1658944	1658944	1658944	1	1	1	6.03E-07
CH0032	1	1	0.739741005	0	0	46.12055208	36.43236941	43.02278604	51.83897704	51.91877776	8795.480208	34.11726356	0.596693167	3453.340728	0.392626741	8971.302914	0.024452624	0.212448267	1.675903221	2.510738948	4.751468397	32216.58729	0	0.756802661	3.823558692	6.487662738	0.624119318	3.429859398	3.282380878	1.279079715	5.208583023	0.38030139	3.533017304	0.815855693	111981.6983	1	0.718275781	0.847511522	1	1	0	1	6661561	6661561	6661561	1	1	1	1.50E-07
CH0035	1	1	0.609059302	0	0	65.08911802	41.7014262	69.203125	71.94084111	71.94084111	14521.15968	39.64313282	0.530347384	5427.392468	0.373757509	14779.53506	0.020489885	0.149169932	1.885556581	0.696272486	1.830161136	7602.952887	0	0.605188901	2.634737438	2.544620255	0.346484604	1.266186772	1.241783037	0.149080855	2.3955394	0.246278221	1.337194316	0.15634957	26427.11871	1	0.184859696	0.429953132	1	1	0	1	18079504	18079504	18079504	1	1	1	5.53E-08
CH0036	1	2	0.878921708	0	0	97.16452656	92.046875	90.03125	100.1183931	100.1183931	49514.27223	85.40001164	0.425976034	15308.02721	0.309163934	49886.19411	0.014749477	0.077295729	2.34754991	0.823786138	2.41453212	38734.61701	0	0.657508339	4.377223402	3.941648263	0.467854193	1.516151282	1.42473462	0.286467495	3.655180768	0.293949205	1.642833008	1.172301579	134637.8639	1	0.400185583	0.632602231	1	1	0	1	205979904	205979904	205979904	1	1	1	4.85E-09
CH0037	1	1	0.536747938	0	0	51.65473133	27.95631553	49.046875	49.70512905	49.70512905	8372.289146	27.72557053	0.623693595	3196.997667	0.381854665	8533.339269	0.026130986	0.24261288	1.603351402	1.567822406	2.269737839	9369.943884	0	0.340322634	4.176126313	3.141814588	0.22247864	1.931399265	1.950685369	0.717015821	2.424798767	0.147034401	1.953631939	-0.260986447	32569.00615	1	0.086374633	0.293895616	1	1	0	1	6027025	6027025	6027025	1	1	1	1.66E-07
CH0038	1	1	0.702113247	0	0	80.74536272	63.828125	73.90625	79.75243984	79.75243984	26360.13394	56.69238883	0.493945729	8671.681094	0.328969538	26632.41346	0.018416951	0.120514056	2.024513911	0.929460308	1.68617701	13807.43789	0	0.410559062	2.996886102	2.20943856	0.24032049	1.308702266	1.315868837	0.253245383	1.956193177	0.171664416	1.342410917	-0.201741711	47993.3953	1	0.089365448	0.298940543	1	1	0	1	58706244	58706244	58706244	1	1	1	1.70E-08
CH0039	1	1	0.641331938	0	0	58.06309486	43.02278604	53.75	59.28130972	59.28130972	12273.1201	37.23771715	0.583390246	4410.572347	0.359368466	12457.63256	0.023639464	0.198553474	1.714118477	1.654690047	2.855947292	17997.29094	0	0.640670531	4.481887554	4.777958884	0.388073775	2.18530864	2.081803734	0.720378856	4.057580027	0.265142947	2.240884993	0.951593794	62556.81854	1	0.245991699	0.495975502	1	1	0	1	12845056	12845056	12845056	1	1	1	7.79E-08
CH0040	1	1	0.632048361	0	0	36.34973481	24.74418259	36.43236941	38.50846155	38.61582	4839.903797	22.9747903	0.682198545	2028.295164	0.419077579	4956.63617	0.029892694	0.317491693	1.46584892	1.298994598	2.124597459	4469.033389	0	0.454679836	3.087051571	2.854478249	0.262370444	1.740056191	1.765639693	0.676801137	2.177677111	0.191819973	1.770300683	-0.403904769	15533.92184	1	0.106168961	0.325835788	1	1	0	1	2033476	2033476	2033476	1	1	1	4.92E-07
CH0041	1	1	0.802327999	0	0	19.07034947	18.47768924	18.47768924	19.94235467	20.85349167	1667.274815	15.30067533	0.779834538	871.9397005	0.522972993	1734.475606	0.03653445	0.474250063	1.282323302	1.702070336	3.689215062	4348.363041	0	1.148597838	2.600984224	4.069732137	0.633209	2.85322416	3.055019936	0.47595976	3.593772377	0.474055401	2.95197466	-0.695241097	15114.48822	1	0.573266287	0.757143505	1	1	0	1	249001	249001	249001	1	1	1	4.02E-06
CH0042	1	1	0.821941079	0	0	17.81374925	18.47768824	17.86912359	18.44905623	19.38382264	1473.492765	14.64185228	0.768818645	814.502127	0.552769682	1539.824561	0.035763065	0.454434946	1.300696864	0.234624852	0.759527152	120.3286496	0	0.266963204	2.351463596	0.926473155	0.159699711	0.483076411	0.47526774	0.106783317	0.819689838	0.115954948	0.5211739	0.2384265	418.250587	1	0.038259415	0.19560014	1	1	0	1	196249	196249	196249	1	1	1	5.10E-06
CH0043	1	1	0.521376353	0	0	49.5557004	37.74683376	34.46491043	53.34958274	53.34958274	7160.071891	25.83717035	0.58740818	3058.363178	0.427141407	7341.10854	0.023884099	0.202684235	1.702393725	1.551522354	3.508673527	14464.09496	0	1.00812405	2.769478832	4.819234792	0.605277098	2.507342946	2.466945342	0.218944587	4.600290205	0.428255513	2.616969585	0.283527102	50275.80068	1	0.561761163	0.74950728	1	1	0	1	4460544	4460544	4460544	1	1	1	2.24E-07
CH0044	1	1	0.889797527	0	0	52.79444981	48.375	51.0625	55.01585576	55.01585576	13993.6985	46.97637091	0.547410295	5130.104034	0.366601012	14219.92189	0.021486631	0.164035891	1.826783328	1.88437077	2.904721967	25318.41957	0	0.497732291	4.806061592	3.875299935	0.333586973	2.446539987	2.518979441	0.14230775	3.732992185	0.206000331	2.487731793	-0.892121157	88004.38736	1	0.203251568	0.450834303	1	1	0	1	16736281	16736281	16736281	1	1	1	5.98E-08
CH0045	1	1	0.592862994	0	0	69.03744161	43.68397889	76.59375	77.31235	77.31235	16415.53437	40.92974431	0.534590236	5842.96276	0.355941063	16653.05446	0.020736259	0.152778791	1.870591589	0.598269397	1.551452564	6247.152306	0	0.504626383	3.65457739	2.640804755	0.300795421	1.075826487	1.062846067	0.093643015	2.547161741	0.210038298	1.141899707	0.50629496	21714.4996	1	0.146532311	0.382795391	1	1	0	1	22953681	22953681	22953681	1	1	1	4.36E-08
CH0046	1	2	0.82364165	0	0	37.07063736	31.85100249	38.40482646	39.00348667	39.10948777	6664.75892	30.53292094	0.659008702	2598.858325	0.389940335	6795.395031	0.028381517	0.286202517	1.517430645	0.901904329	1.808447863	4032.906258	0	0.495577132	2.550354086	2.273806877	0.283609633	1.394241708	1.439786826	0.364021833	1.909785044	0.209559942	1.436268656	-0.360072445	14018.00059	1	0.118957711	0.344902466	1	1	0	1	3822025	3822025	3822025	1	1	1	2.62E-07
CH0047	1	1	0.848431985	0	0	25.15709826	20.95067699	26.02457536	28.25871426	28.72092546	3035.042841	21.34408682	0.693640379	1461.48033	0.481535322	3138.74062	0.030647879	0.333736034	1.441669242	0.336574393	1.00757116	468.9821814	0	0.374474278	2.327207202	1.200157932	0.206988399	0.676053052	0.67283701	0.076735098	1.123422834	0.15389724	0.720666436	-0.201846659	1630.136681	1	0.062312383	0.249624484	1	1	0	1	815409	815409	815409	1	1	1	1.23E-06
CH0049	1	1	0.533505988	0	0	45.30625502	26.66710967	41.04129223	49.05147667	49.05147667	5907.877595	24.17115833	0.630318239	2507.332382	0.424404931	6055.024184	0.026548421	0.250426119	1.586500181	0.721762311	1.769826787	2765.866527	0	0.467671791	3.850884844	2.723757326	0.311695755	1.191378088	1.131874497	0.30745307	2.416304256	0.20029658	1.260060895	0.853695554	9613.885597	1	0.168371711	0.410331221	1	1	0	1	3034564	3034564	3034564	1	1	1	3.30E-07
CH0050	1	2	0.795667812	0	0	25.17867238	24.74418378	20.32732565	25.39829692	26.03324707	2922.076347	20.03385915	0.73229279	1349.771972	0.461922213	3013.608477	0.033244975	0.392694008	1.365574008	0.837168938	1.9757223	2030.289589	0	0.564532709	2.808357055	2.469095424	0.344638042	1.468910658	1.5297889	0.1919887	2.277106724	0.243857992	1.530274865	-0.463885042	7057.091022	1	0.184042644	0.429001916	1	1	0	1	751689	751689	751689	1	1	1	1.33E-06
CH0051	1	1	0.825020231	0	0	92.04423557	79.28125	94.0625	97.37552777	97.37552777	40862.41358	75.93835648	0.434793403	13195.23681	0.322918684	41255.48016	0.015209793	0.082195651	2.299942901	1.016938963	1.878812718	28024.12851	0	0.410785153	4.652499957	3.512652535	0.279143746	1.489302349	1.497480086	0.20311932	3.309533215	0.175283723	1.536593505	0.276339453	97409.12275	1	0.143098112	0.378283111	1	1	0	1	140873161	140873161	140873161	1	1	1	7.10E-09
CH0052	0	2	0.745572431	0	0	61.38638396	49.046875	61.8125	66.54276593	66.54276593	16490.26324	45.76799551	0.550289486	5693.482215	0.34526327	16698.2381	0.021656372	0.166637847	1.817225343	1.085027897	2.153102176	12799.80153	0	0.615380545	2.657675277	2.846289456	0.344734594	1.577707202	1.537721631	0.101833692	2.744455764	0.25189901	1.632300518	0.070917319	44490.86879	1	0.175244967	0.418622702	1	1	0	1	23078416	23078416	23078416	1	1	1	4.33E-08
CH0053	1	2	0.617413969	0	0	97.3032271	96.078125	61.8125	98.53683108	98.53683108	33027.7306	60.07637167	0.447707819	11119.24419	0.336663888	33406.89357	0.015892452	0.089739581	2.233599589	0.655419101	1.589263149	12935.02685	0	0.459510563	2.760498	2.115476859	0.280173417	1.105338181	1.100106743	0.047679324	2.067797535	0.19629451	1.160110556	0.084251861	44960.88497	1	0.12408401	0.352255603	1	1	0	1	92371321	92371321	92371321	1	1	1	1.08E-08
CH0054	1	2	0.769085778	0	0	37.64568163	37.74683454	34.46491128	38.03073644	38.24581628	6238.091534	28.95275833	0.629897163	2601.650582	0.417058738	6385.238195	0.026521822	0.249924572	1.587560731	0.747465099	1.539509108	2621.064872	0	0.452596576	2.45750949	1.974698123	0.252568187	1.155334573	1.182654115	0.181719378	1.792978745	0.18849554	1.194494919	-0.181129417	9110.573507	1	0.092020136	0.303348209	1	1	0	1	3374569	3374569	3374569	1	1	1	2.96E-07
CH0056	1	2	0.792101819	0	0	14.99300791	14.90809056	15.48729765	15.35054267	16.62591609	1020.75679	11.87598883	0.828373827	591.8422168	0.579807279	1070.578064	0.039998014	0.568432769	1.207184446	0.486609044	1.437882782	369.5771067	0.056524593	0.591011329	2.677219632	1.566265147	0.308540922	1.031975187	1.105332866	-0.209596647	1.775861794	0.235885961	1.095411188	-0.687889625	1284.614101	0.987097318	0.134952884	0.36735934	1	0.5	0.25	2.5	46820	187274	11706.5	0.625	1	0.5	0.12500534
CH0057	1	2	0.727586729	0	0	22.07794129	22.20587184	19.70716186	23.20644968	23.86189537	1953.167233	16.06361708	0.692036978	1091.895585	0.559038451	2040.35444	0.030541673	0.331427013	1.445009489	1.714588234	4.028789253	5223.199179	0	1.106564493	2.863727336	5.091788216	0.674220737	2.855711252	2.843806804	0.822366154	4.269422061	0.459948917	2.982972455	0.29229413	18155.32818	1	0.743037911	0.861996468	1	1	0	1	344569	344569	344569	1	1	1	2.90E-06
CH0058	1	2	0.785546662	0	0	45.06281338	40.38154482	38.4048257	47.74568964	47.85119168	9099.626136	35.39894261	0.584505419	3606.156877	0.396297257	9287.614592	0.023707278	0.19969428	1.710848125	0.832039263	1.499988389	3842.269742	0	0.373265688	3.061109615	2.036967099	0.217831047	1.168388645	1.159465305	0.203381262	1.833585837	0.156202955	1.199156038	0.260457933	13355.35948	1	0.072843177	0.269894751	1	1	0	1	7139584	7139584	7139584	1	1	1	1.40E-07
CH0059	1	1	0.697314462	0	0	26.82047504	25.38355982	22.83724924	28.22674738	28.75234216	2796.073454	18.70230511	0.687254055	1396.580148	0.499479063	2898.90222	0.030225594	0.324602555	1.455065987	1.220839759	2.651795173	3542.238828	0	0.772924822	2.313787346	3.142706884	0.438323177	1.99292548	2.045989231	0.635923678	2.506783206	0.326375467	2.060895136	-0.230398742	12312.47482	1	0.275536794	0.524915988	1	1	0	1	695556	695556	695556	1	1	1	1.44E-06
CH0061	0	1	0.899138997	0	0	43.03802657	46.359375	43.68397822	48.17395288	48.17395288	9563.654537	38.69716806	0.611431945	3563.569657	0.372615891	9718.621832	0.025364194	0.228583236	1.635504994	1.954769489	3.630207653	22371.22878	0	0.79408788	3.437220283	4.764618911	0.511734768	2.7480584	2.696499926	0.637107182	4.127511729	0.335124568	2.828631257	0.124990402	77760.19758	1	0.449329818	0.670320683	1	1	0	1	7817616	7817616	7817616	1	1	1	1.28E-07
CH0062	1	1	0.705254446	0	0	29.34955269	29.25043356	24.74418378	31.06650031	31.40138678	3354.826354	20.69890253	0.662100665	1636.842141	0.487906666	3472.427761	0.028581493	0.290249896	1.510344352	0.514801208	1.46541678	1138.946279	0.020832014	0.526692412	5.58889554	3.084032485	0.309374678	0.990773376	0.960134629	-0.076121986	3.160154472	0.219760976	1.067748269	0.909906556	3958.867544	0.996004012	0.158454482	0.398063414	1.666666667	0.555555556	0.222222222	2	331337	1325346	82834.75	0.75	1.666666667	0.555555556	0.666667002
CH0063	1	1	0.743535076	0	0	66.63998949	55.765625	61.140625	73.07084667	73.07084667	15218.08556	49.54916963	0.479810578	6189.482236	0.406718848	15551.193	0.017632082	0.110461123	2.084155803	0.954460931	1.849667844	9533.71676	0	0.452416397	3.701627192	3.139535869	0.27753681	1.416163269	1.426129089	0.232519872	2.907015997	0.192546084	1.459765626	-0.005575909	33138.28103	1	0.125397278	0.354114781	1	1	0	1	20016676	20016676	20016676	1	1	1	5.00E-08
CH0064	1	1	0.630528946	0	0	69.66362119	48.375	79.28125	79.45472282	79.45472282	16814.39432	43.92492962	0.519378561	6111.121585	0.363445835	17084.06651	0.019857515	0.140104491	1.925377894	1.396182021	2.384069613	18558.09945	0	0.506942317	3.675840062	3.605930583	0.308332845	1.901738534	1.903124338	0.29130774	3.314622843	0.210447413	1.943144008	0.193685793	64506.16588	1	0.159199184	0.398997724	1	1	0	1	24157225	24157225	24157225	1	1	1	4.14E-08
CH0065	1	1	0.772108379	0	0	41.46773732	37.08934041	33.81035232	43.44387599	43.61158385	7439.885822	32.01758745	0.591309449	3116.832661	0.41893555	7619.184608	0.024122433	0.206749494	1.691161882	2.544835608	3.834010644	23135.40612	0	0.604300798	7.890914138	6.815227917	0.428856337	3.188479672	3.162565313	0.987082438	5.828145478	0.25327037	3.248764933	0.720284109	80416.48274	1	0.388070976	0.62295343	1	1	0	1	4804864	4804864	4804864	1	1	1	2.08E-07
CH0066	0	2	0.931022619	0	0	21.56727556	20.95067594	23.47087544	23.32287072	23.93744721	2495.407936	20.07962138	0.753484818	1180.784526	0.473182965	2575.64334	0.034698495	0.427782996	1.327166755	2.382252767	4.861735396	9695.938911	0	1.190642649	2.641344705	5.92963138	0.714738167	3.505194252	3.499247417	1.04431412	4.88531726	0.510193436	3.617310852	0.309055273	33702.1329	1	0.798551055	0.893616839	1	1	0	1	549081	549081	549081	1	1	1	1.82E-06
CH0068	0	1	0.498808323	0	0	46.50925989	46.359375	25.38356098	47.17500352	47.17500352	6047.782718	23.19920593	0.623090046	2576.305917	0.425991812	6201.012138	0.026093065	0.24190923	1.60490447	0.487324406	1.789999594	2604.437293	0	0.842331324	1.926376487	2.33849441	0.430458768	1.101449297	1.045613772	0.075953294	2.262541116	0.341740996	1.208257578	0.184904303	9052.77313	1	0.246695821	0.49668483	1	1	0	1	3182656	3182656	3182656	1	1	1	3.14E-07
CH0069	1	2	0.458846132	0	0	35.24918625	24.74418734	20.32732998	36.30612573	36.60542889	3069.806816	16.17395278	0.638506173	1599.778006	0.521133121	3190.884307	0.027067399	0.260312666	1.566155572	1.493780605	2.142821147	3184.233705	0	0.315601109	3.485633312	2.852237553	0.206011716	1.843611445	1.864268864	1.040961622	1.81127593	0.13953492	1.86243501	-0.035671069	11068.10606	1	0.069761007	0.26412309	1	1	0	1	842724	842724	842724	1	1	1	1.19E-06
CH0071	1	1	0.82279693	0	0	46.17746748	43.68397855	40.38154446	47.9720632	48.05828566	10348.34196	37.99467846	0.614233249	3738.792108	0.361293831	10507.65418	0.025538704	0.231739446	1.628046026	1.322179552	1.956413594	8612.564252	0	0.307880603	4.972410328	2.541386738	0.20265461	1.665877373	1.697793887	0.460113865	2.081272873	0.131672701	1.687901751	-1.032941194	29936.43623	1	0.073864901	0.271780979	1	1	0	1	9138529	9138529	9138529	1	1	1	1.09E-07
CH0072	0	1	0.774630605	0	0	8.447382521	10.21917726	9.790540314	8.760178232	11.24948749	296.0310554	6.543601033	0.825773275	260.1246349	0.878707251	326.7348635	0.039809811	0.563096035	1.210986152	0.290673815	0.666711014	25.83890716	0.08499556	0.208326009	3.979740257	0.736736564	0.124121792	0.500065106	0.519657361	-0.026541923	0.763278486	0.089159421	0.524291895	-1.057505637	89.81352986	0.978949751	0.024816881	0.157533744	1	0.5	0.25	2.5	4325	17298.5	1081.625	0.625	1	0.5	0.50005781
CH0073	1	2	0.921888549	0	0	18.19102534	17.86912524	19.09050126	18.96782972	19.90091353	1764.600427	16.77009796	0.794647126	888.6704258	0.503610003	1831.801231	0.037580309	0.501791096	1.258420206	0.265267056	0.711397691	153.9039343	0	0.215460818	2.922245965	0.835604515	0.132610913	0.513074653	0.525087454	0.005446658	0.830157857	0.091792696	0.540405242	-0.596067501	534.9552491	1	0.028792226	0.169682721	1	1	0	1	277729	277729	277729	1	1	1	3.60E-06
CH0074	1	1	0.714819483	0	0	8.51841667	9.790540314	11.1487169	8.963930543	11.32945863	277.7825657	6.089130201	0.819701513	251.1684261	0.904190749	305.8794467	0.039371547	0.550766112	1.219956269	0.395533947	0.799219107	35.97430958	0	0.229921487	2.543691162	0.853749159	0.13277701	0.619943238	0.670625851	0.202644062	0.651105097	0.100406385	0.639373891	-0.663201571	125.0432035	1	0.024469354	0.156426833	1	1	0	1	7744	7744	7744	1	1	1	0.000129132
CH0075	1	1	0.879891369	0	0	9.655661294	10.67292464	11.64385198	10.83365885	12.82458241	421.1635564	8.495933038	0.78715719	345.1886554	0.819607134	458.8191701	0.037050244	0.487735537	1.270394291	0.679170048	1.28466853	133.2019883	0	0.329552875	2.281054308	1.426156564	0.189359246	0.97823096	0.969176578	0.441891979	0.984264586	0.140323863	1.004542668	-0.009694009	462.9971647	1	0.052170161	0.228407883	1	1	0	1	17424	17424	17424	1	1	1	5.74E-05
CH0076	1	1	0.801401143	0	0	38.09400066	35.12012257	31.19947731	40.45781102	40.64894921	6710.808017	30.52857567	0.652983541	2634.905839	0.392636152	6847.526827	0.027993179	0.278424022	1.531432169	1.081020508	1.999205646	5270.071999	0	0.424692478	3.38406314	2.534318168	0.280242854	1.594919965	1.650957814	0.105077193	2.429240975	0.186374271	1.635592691	-0.474446874	18318.2535	1	0.131393758	0.362482769	1	1	0	1	3880900	3880900	3880900	1	1	1	2.58E-07
CH0077	1	1	0.823484939	0	0	24.88260838	22.83724989	28.21875	28.89843644	29.25814844	2760.446143	20.49045325	0.683813391	1391.658604	0.504142639	2860.668007	0.029998896	0.319751657	1.462387273	0.541567793	1.808816413	1286.946803	0.044344749	0.725147821	2.368086288	2.29459505	0.401462191	1.152993438	1.118869942	-0.106137056	2.400732106	0.297392014	1.250490452	0.073041551	4473.302	0.99032671	0.234332501	0.484079024	1.666666667	0.555555556	0.222222222	2	223590.3333	894351.3333	55900.08333	0.75	1	0.333333333	0.370370867
CH0078	0	1	0.494817067	0	0	22.10178209	13.29632371	20.97610975	21.48611499	22.18604034	1293.481891	10.93633899	0.739474733	776.3681089	0.600215677	1367.203657	0.033735246	0.404361703	1.35231125	-0.047927503	0.249811792	7.161437924	0.72777159	0.134825341	2.980360685	0.390254856	0.087509733	0.092647743	0.086897838	-0.205223734	0.59547859	0.060471438	0.145131157	0.259418761	28.79748271	0.676487889	0.012479448	0.111711452	5.285714286	0.755102041	0.12244898	1.428571429	10848	42322.71429	2979.321429	0.892857143	1.285714286	0.183673469	0.331266401
CH0079	1	1	0.663280457	0	0	28.63437805	20.32732565	27.95631658	28.726094	29.1034527	3124.547736	18.99262337	0.72599093	1423.675591	0.455642132	3218.686794	0.032816758	0.382642834	1.377427677	0.536337882	1.650705682	1334.544098	0	0.718946967	2.049746832	2.046126514	0.366881171	1.121908929	1.16092306	0.051048679	1.995077834	0.290565007	1.200496702	-0.217176189	4638.746722	1	0.182512685	0.427215033	1	1	0	1	857476	857476	857476	1	1	1	1.17E-06
CH0080	1	2	0.773770172	0	0	80.79278404	71.890625	77.265625	95.86881703	95.86881703	28167.56466	62.51504642	0.464578327	9636.619518	0.342117596	28519.78957	0.01679915	0.100271344	2.152489563	1.78655322	3.398879429	52484.65931	0	0.699688732	4.047423369	5.021346055	0.480975381	2.448975149	2.313854873	0.873915743	4.147430313	0.310359291	2.529163459	1.088496792	182431.6196	1	0.399188519	0.631813674	1	1	0	1	67322025	67322025	67322025	1	1	1	1.49E-08
CH0081	0	2	0.772197551	0	0	19.54282325	19.70716186	19.09049972	19.56529533	20.42701284	1656.846593	15.09092026	0.757946521	893.3749282	0.539201959	1727.523266	0.035007147	0.435427336	1.319354299	0.744292831	1.256720631	492.0798063	0	0.265289597	3.199241469	1.619748501	0.16063104	0.973942654	0.956524508	0.398020094	1.221728407	0.109607778	0.995037795	0.35771659	1710.421155	1	0.04153592	0.203803632	1	1	0	1	247009	247009	247009	1	1	1	4.05E-06
CH0084	1	1	0.610607246	0	0	15.39495951	14.33697116	12.68300266	15.09851277	16.44848468	767.0156954	9.400273834	0.748279677	541.5306077	0.706022851	820.3128585	0.034339566	0.418978609	1.336398716	1.060472115	1.777071481	505.1048511	0	0.373228837	3.429396345	2.045796244	0.221137282	1.435535466	1.433700952	0.358801902	1.686994342	0.15405563	1.462967803	-0.373386819	1755.694933	1	0.079512718	0.281979995	1	1	0	1	55696	55696	55696	1	1	1	1.80E-05
CH0085	1	1	0.899161962	0	0	21.70406446	22.83725005	20.32732511	23.11874916	23.85243533	2400.690352	19.51546919	0.738156783	1174.607964	0.489279246	2485.270659	0.033645098	0.402203499	1.354725748	0.552550787	1.625476903	960.5462228	0	0.549815726	2.399051496	1.900384766	0.321505832	1.090864873	1.099224709	0.046720319	1.853664447	0.234853614	1.159060521	-0.182028296	3338.765516	1	0.15343512	0.391707952	1	1	0	1	511225	511225	511225	1	1	1	1.96E-06
CH0086	1	1	0.762583425	0	0	39.20824528	37.08933962	33.81035145	44.53674856	44.64983358	6607.403208	29.89955799	0.605732681	2811.190815	0.425460764	6771.060339	0.025010385	0.222250639	1.650893259	1.297458854	2.422800426	7012.819259	0	0.591674435	3.572882304	3.861381405	0.34847041	1.844889324	1.819524532	0.670980041	3.190401364	0.241676734	1.897369201	0.374121175	24375.88416	1	0.196393267	0.4431628	1	1	0	1	3794704	3794704	3794704	1	1	1	2.64E-07
CH0088	1	1	0.88251196	0	0	21.92631682	22.20587316	22.83725053	23.43871351	24.10657433	2030.507057	19.35023683	0.587037027	1320.955837	0.650554664	2148.108465	0.023861466	0.202300281	1.70347006	0.224660766	1.155876026	307.2662644	0.099738248	0.421163265	2.983805117	1.570690096	0.27714757	0.613434233	0.529422124	-0.147825338	1.718515435	0.190837634	0.705120275	0.663264659	1068.027934	0.974445178	0.120893044	0.347696771	1	0.5	0.25	2.5	186082	744232	46544.5	0.625	1	0.5	0.007813844
CH0089	0	1	0.279733129	0	0	55.92276766	49.046875	17.86912359	49.34051654	49.34051654	4547.059058	15.6434508	0.621206219	2136.659868	0.4698993	4699.419427	0.025974821	0.23972172	1.609771392	1.782423696	2.886351816	7450.071307	0	0.552638009	3.209779808	3.479426753	0.338686581	2.306596341	2.29327688	0.716236709	2.763190044	0.228341666	2.347425776	0.010126415	25895.71733	1	0.19002109	0.435914086	1	1	0	1	1827904	1827904	1827904	1	1	1	5.47E-07
CH0093	1	1	0.632266747	0	0	25.22162086	20.95067664	20.32732493	28.89843644	29.381319	2193.005011	15.94679218	0.653097066	1249.873734	0.569936561	2297.571753	0.02800048	0.278569264	1.531165967	0.685936367	1.888442666	1349.932815	0	0.783451074	2.124535109	2.088860383	0.388294836	1.353986234	1.414728064	0.163635651	1.925224732	0.305763299	1.429076072	-0.457313281	4692.235257	1	0.208979697	0.457142972	1	1	0	1	436921	436921	436921	1	1	1	2.29E-06
CH0094	1	2	0.711189205	0	0	41.05879754	39.06328999	35.1201231	41.46617421	41.5876093	6834.204652	29.20057358	0.612880965	2841.62421	0.415794427	6996.992777	0.025454412	0.230212235	1.631638208	0.774741864	1.20780065	2068.396664	0	0.226371638	4.806017629	1.749124132	0.140909851	0.99660064	1.001113502	0.105469196	1.643654936	0.096328588	1.013666343	-0.334468517	7189.546209	1	0.03430662	0.185220464	1	1	0	1	4052169	4052169	4052169	1	1	1	2.47E-07
CH0095	1	1	0.523858596	0	0	66.88329086	46.359375	38.96875	71.66736653	71.66736653	10561.82294	35.03738687	0.498756772	4667.538483	0.441925462	10858.72305	0.018686677	0.124069896	2.004985307	1.503408345	2.477892613	13413.06642	0	0.411895412	4.371746302	3.402145732	0.291010531	2.033996551	2.065997201	0.277768339	3.124377394	0.18273696	2.072089571	-0.444695777	46622.52671	1	0.156413223	0.395491116	2	1	0	1	2874125	2874125	2874125	1	1	0.5	7.15E-07
CH0101	1	2	0.713245129	0	0	61.27505441	43.02278673	62.484375	64.1139161	64.1139161	15149.72612	43.70413408	0.527325498	5614.89804	0.370627033	15401.72914	0.02031501	0.146634551	1.896361933	2.253944602	5.16278648	74227.92519	0	1.141268105	4.491723046	8.280396914	0.882883094	3.89365961	3.868421434	0.194094851	8.086302063	0.50764654	4.092915567	0.641882709	258009.1172	1	1.591372682	1.261496208	1	1	0	1	19633761	19633761	19633761	1	1	1	5.09E-08
CH0102	1	1	0.5313384	0	0	31.40443807	31.19947731	20.3273242	31.02287777	31.31501303	2283.957235	16.68638389	0.585448061	1432.587194	0.627239062	2415.75185	0.023764651	0.20066199	1.708093453	0.326413458	0.897927418	282.5986528	0.028435932	0.292402491	3.120923925	1.303303598	0.17734658	0.597923227	0.578942882	-0.072317212	1.37562081	0.127702613	0.63766509	0.350571071	982.2852064	0.994261167	0.049104582	0.221595536	1.666666667	0.555555556	0.222222222	3	84151	336600	21038.75	0.5	1	0.333333333	0.08333982
CH0103	0	1	0.814921538	0	0	15.38903549	14.90808957	17.26525486	16.3474243	17.47317033	1039.005022	12.54085647	0.788428713	629.2165308	0.605595274	1094.909112	0.037140053	0.490102926	1.268345488	0.708803605	1.536738919	400.8661432	0	0.385996869	3.001024369	2.017836466	0.243212376	1.085832063	1.078018001	0.429095728	1.588740737	0.171562079	1.128091721	0.432773662	1393.371406	1	0.093559662	0.30587524	1	1	0	1	99225	99225	99225	1	1	1	1.01E-05
CH0104	1	1	0.852181564	0	0	37.51991617	36.43236981	36.43236981	44.94035218	45.03237976	6632.601867	31.97378083	0.579416699	2946.336887	0.444220375	6816.245398	0.023398358	0.194523924	1.725873628	0.963645104	1.932059346	4457.383386	0	0.426758819	4.241654737	3.269784105	0.292320674	1.456523667	1.456059125	0.085506765	3.18427734	0.189577538	1.507652312	0.180540108	15493.43141	1	0.151554303	0.38929976	1	1	0	1	3845521	3845521	3845521	1	1	1	2.60E-07
CH0105	1	1	0.684393901	0	0	25.59770121	19.70716335	27.95631658	27.55506738	27.96438901	2550.154655	17.51891059	0.713013141	1265.991928	0.496437314	2641.686785	0.031940755	0.362487139	1.402498695	0.450455938	1.897069753	1239.437681	0	0.771314003	2.145071999	2.223518004	0.435682878	1.166873407	1.141758116	0.027993497	2.195524507	0.327912062	1.27704309	-0.059950044	4308.165979	1	0.269245507	0.518888724	1	1	0	1	577600	577600	577600	1	1	1	1.73E-06
CH0109	1	2	0.609761971	0	0	10.5527218	9.790540689	12.68300411	10.93733259	12.84217028	359.4663039	6.434648447	0.80905334	302.1893074	0.840661014	392.7770411	0.038606871	0.529579867	1.236012448	0.26164805	0.682736262	28.56949472	0	0.266627907	2.250786184	0.857423511	0.138214119	0.474852739	0.471272749	0.12189825	0.735525261	0.104131308	0.502819438	0.05990382	99.30479295	1	0.027342263	0.16535496	1	1	0	1	12769	12769	12769	1	1	1	7.83E-05
CH0110	1	1	0.808141088	0	0	29.83427628	30.54883564	24.74418259	31.06650031	31.40138585	3078.780146	24.1103045	0.585871946	1746.896629	0.567398952	3218.685199	0.023790465	0.201098165	1.706857628	0.595772594	1.46749792	1096.934606	0.012199551	0.461501643	2.653873726	1.715341395	0.264497029	1.03840033	1.074366891	-0.087933544	1.803274938	0.191746875	1.088390834	-0.287640943	3812.837129	0.997842505	0.106319362	0.3260665	1	0.5	0.25	2.5	427813	1711250.5	106953.625	0.625	1	0.5	0.500000584
CH0111	1	1	0.702283758	0	0	12.68887258	12.68300498	11.64385324	13.834753	15.32614896	577.5793256	8.911189119	0.780301154	429.8295821	0.744191426	622.186756	0.036567246	0.475101878	1.28155648	-0.110864312	0.160031996	1.920967899	0.99348385	0.137309984	2.466647562	0.261501747	0.082937477	0.019931866	0.014809233	-0.203955827	0.465457574	0.060930334	0.103593746	0.193960361	6.67709936	0.504509847	0.010334385	0.101658177	1.666666667	0.555555556	0.222222222	2	5283	14887	2882	0.75	1	0.333333333	0.083421451
CH0112	0	2	0.767560788	0	0	19.62417575	19.09050126	16.66659423	19.85160401	20.73409175	1702.903137	15.06274781	0.792836973	869.8149341	0.510783564	1769.234965	0.037451975	0.498369763	1.261293347	0.89737664	2.634684014	1886.417174	0	1.116955249	1.94320126	2.89986044	0.561620303	1.811843	1.879332982	0.336488321	2.563372119	0.445101983	1.925129636	-0.248965111	6557.004368	1	0.423349056	0.650652792	1	1	0	1	259081	259081	259081	1	1	1	3.86E-06
CH0113	1	1	0.592582248	0	0	27.74392536	26.87499928	16.31696385	27.63552347	27.63552347	1780.598095	16.44055767	0.66694513	1065.216672	0.59823532	1874.758251	0.028895754	0.296667736	1.499373719	0.406342483	1.246272018	328.4628938	0.067972292	0.443364564	2.741002877	1.615742487	0.260771844	0.883658387	0.926064277	-0.083821674	1.699564161	0.183955789	0.942198254	-0.439760721	1664.293298	0.983915267	0.106885406	0.326933335	1.666666667	0.555555556	0.222222222	2	44898	179587	11225.75	0.75	1	0.333333333	0.416669142
CH0114	1	1	0.676283388	0	0	66.49654092	57.58928418	55.66964138	65.75302039	65.75302039	11972.69599	44.970506	0.464479811	5448.938661	0.455113758	12216.33012	0.016793806	0.100207569	2.152946103	1.64635822	2.585893982	11438.91908	0	0.397495899	4.719727294	3.308613799	0.291088979	2.142459961	2.188398083	0.273190568	3.035423231	0.189289982	2.178180615	-0.824705581	57960.0214	1	0.154336106	0.392856343	1	1	0	1	5812921	5812921	5812921	1	1	1	1.72E-07
CH0116	1	1	0.861782383	0	0	35.53680481	33.81035058	33.81035058	37.31780283	37.50087124	5767.969615	30.62499234	0.622278792	2499.469071	0.433336033	5915.985106	0.026042122	0.240965574	1.606996755	1.308473777	2.121815542	5309.27913	0	0.392146923	3.634662583	2.630154146	0.249838332	1.736469793	1.78776446	0.582275772	2.047878373	0.167117907	1.766192358	-0.666614753	18454.53364	1	0.104108106	0.322657877	1	1	0	1	2896804	2896804	2896804	1	1	1	3.45E-07
CH0117	0	1	0.622440719	0	0	49.98818416	34.46491043	40.38154482	57.72262651	57.72396491	6848.109537	31.11468131	0.491502311	3548.180396	0.518125532	7115.174802	0.018280464	0.118734436	2.034578427	0.918076019	2.405668213	5983.895739	0	0.759079578	4.042975513	4.280441937	0.462142239	1.605023837	1.519226289	0.296547774	3.983894164	0.318970092	1.709751871	0.853433615	20799.44513	1	0.347149944	0.589194318	2	1	0	1	1844108.5	1844108.5	1844108.5	1	1	0.5	2.93E-05
CH0118	0	1	0.840397914	0	0	21.68893327	20.95067664	22.2058725	23.16751265	23.80507475	2033.113482	18.22733427	0.668166004	1161.55781	0.571319713	2127.252516	0.028975133	0.298299912	1.49663406	0.193917445	0.572296959	108.9370464	0	0.186482749	2.732990244	0.771412411	0.113022944	0.397169094	0.404462485	0.037512558	0.733899853	0.078535648	0.421902489	-0.254097342	378.6545851	1	0.02025842	0.142332077	1	1	0	1	374544	374544	374544	1	1	1	2.67E-06
CH0119	1	1	0.637616021	0	0	47.66937603	38.40482493	35.12012257	52.56536342	52.5840047	8320.440275	30.39475787	0.581217269	3416.461149	0.410610621	8509.007956	0.023507511	0.196343048	1.720526992	1.498266952	2.469776803	9851.500488	0	0.520227856	3.157267195	2.833309522	0.300986379	1.970387865	1.968352364	0.426472213	2.406837309	0.213628252	2.006067236	-0.279465115	34242.84969	1	0.141877418	0.37666619	1	1	0	1	5992704	5992704	5992704	1	1	1	1.67E-07
CH0121	0	1	0.55831199	0	0	23.05472374	22.83725053	16.07372	23.83026117	24.45054843	1397.89259	12.87172869	0.629106239	961.042663	0.687493924	1487.686768	0.026471885	0.248984308	1.589556641	0.533857738	0.98573387	261.4351421	0	0.265470014	2.209288665	1.1398219	0.145798966	0.761950523	0.767586772	0.354954033	0.784867867	0.109695836	0.781555994	-0.120527615	908.7233684	1	0.030261172	0.173957385	1	1	0	1	183184	183184	183184	1	1	1	5.46E-06
CH0122	1	2	0.848164472	0	0	57.90332818	53.078125	61.140625	61.99116502	61.99116502	15969.17041	49.11154575	0.521650156	5878.858668	0.368138013	16228.99421	0.019987933	0.141950859	1.916993579	1.038357642	1.713322361	9260.258798	0	0.356585135	2.926182759	1.987128804	0.208342385	1.384288756	1.40767796	0.369760515	1.617368289	0.148875129	1.408314417	-0.384293591	32187.76749	1	0.067094138	0.259025361	1	1	0	1	21799561	21799561	21799561	1	1	1	4.59E-08
CH0124	1	2	0.820819497	0	0	72.46362429	69.875	74.578125	79.08742196	79.08742196	24689.92305	59.47955567	0.478880007	8562.565563	0.34680406	25005.65096	0.017580812	0.109819665	2.088205785	3.302145896	4.751752164	115881.9566	0	0.742060351	2.943381215	5.804442429	0.450932694	3.973994752	3.906148508	1.766253541	4.038188888	0.319591209	4.013494692	0.100948734	402794.5176	1	0.315505354	0.561698633	1	1	0	1	51753636	51753636	51753636	1	1	1	1.93E-08
CH0125	1	1	0.749734642	0	0	28.94735835	29.25043356	23.47087669	29.38637164	29.74018306	3613.781177	21.70283736	0.704084039	1617.462396	0.44758172	3719.216921	0.031342644	0.349038633	1.420285	1.06786939	2.165897551	3056.006152	0	0.60545478	2.88176567	2.822662058	0.354003649	1.631518731	1.642538334	0.267437647	2.555224411	0.250878831	1.689994235	-0.028708709	10622.38298	1	0.194227147	0.440712091	1	1	0	1	1144900	1144900	1144900	1	1	1	8.73E-07
CH0126	1	2	0.791517849	0	0	28.56553321	22.83724924	30.54883564	31.62811867	31.91471426	3644.193528	22.6101294	0.698506146	1639.512937	0.44989733	3753.974098	0.030970928	0.340808717	1.431626631	1.743793005	3.248112709	7612.899383	0	0.627764184	4.017029964	4.694573963	0.455614263	2.580854775	2.617455602	0.598195691	4.096378272	0.277055441	2.654991697	0.104433244	26461.69176	1	0.388169539	0.623032535	1	1	0	1	1166400	1166400	1166400	1	1	1	8.57E-07
CH0127	1	1	0.57983222	0	0	35.19072004	22.83725182	32.50335443	36.11914015	36.30825441	3914.448783	20.40471333	0.676647281	1775.151921	0.453487073	4028.574343	0.029528568	0.309804002	1.477874851	0.398374667	0.760593762	426.4108955	0	0.178234793	3.382440736	1.053818744	0.113432454	0.588887316	0.599607497	0.110899194	0.94291955	0.077066026	0.606558131	-0.301723815	1482.163929	1	0.021124495	0.14534268	1	1	0	1	1343281	1343281	1343281	1	1	1	7.44E-07
CH0128	1	1	0.839095216	0	0	15.46031558	14.33697321	17.26525656	16.25048827	17.46024983	1125.903129	12.97267685	0.802993638	651.7875154	0.578901949	1181.807246	0.038173944	0.51776932	1.24533988	0.519452626	0.975151082	205.0833532	0	0.258110454	2.404968961	1.153158292	0.145857506	0.756306925	0.768662719	0.348565704	0.804592588	0.108238323	0.776650715	-0.084598861	712.849979	1	0.031186169	0.176596061	1	1	0	1	115600	115600	115600	1	1	1	8.65E-06
CH0129	0	1	0.412083018	0	0	75.56897107	30.54883949	64.5	67.48247747	67.48247747	7715.069309	31.14068968	0.476201853	3965.08892	0.513940804	8015.445764	0.017433537	0.10798744	2.099949828	0.822271267	2.567125789	7082.369215	0	0.973936093	2.472295404	3.499909653	0.540286179	1.625452377	1.546550502	0.196757382	3.303152271	0.398629435	1.752506471	0.426298393	24617.6697	1	0.429183501	0.655120982	2	1	0	1	1385105	1385105	1385105	1	1	0.5	8.54E-07
CH0130	1	2	0.550382324	0	0	48.84632886	35.12012299	39.06328989	50.58286248	50.65573134	7295.630326	26.88415601	0.610460503	2979.900533	0.408450045	7462.76332	0.02530377	0.227495447	1.638107618	2.103735233	3.608905047	18044.50453	0	0.702620764	3.969977868	5.29519488	0.463080876	2.832884176	2.781373925	1.376132398	3.919062483	0.295376103	2.899055025	0.705146467	62720.94388	1	0.379287286	0.615863041	1	1	0	1	4609609	4609609	4609609	1	1	1	2.17E-07
CH0131	1	1	0.624010746	0	0	22.9689395	19.09049972	20.95067594	24.22479763	24.88970125	1743.744141	14.33286508	0.691940121	1012.521185	0.580659262	1828.324422	0.030535262	0.331287874	1.44521176	0.184806833	0.61152264	103.1676624	0.019924414	0.247770468	2.45611188	0.834516062	0.136741202	0.411013839	0.432577302	-0.051951614	0.886467676	0.100813289	0.442872713	-0.075766351	358.6006782	0.996204947	0.027203865	0.164935941	1	0.5	0.25	2.5	137813	551250.5	34453.625	0.625	1	0.5	0.500001814
CH0133	1	1	0.779796566	0	0	25.07225734	24.74418378	25.38356098	25.92601873	26.49729077	2774.350442	19.55126019	0.708864288	1346.982352	0.485512692	2867.620523	0.031662378	0.356196209	1.410707263	1.033110134	2.358785918	2767.572608	0	0.716292561	2.266218805	2.871950737	0.400577024	1.767013578	1.834930165	0.637545586	2.234405152	0.29904991	1.83156585	-0.286654081	9619.81577	1	0.232296479	0.48197145	1	1	0	1	680625	680625	680625	1	1	1	1.47E-06
CH0134	1	2	0.564774908	0	0	19.04078402	16.07371817	14.90808957	19.53065624	20.52621732	1010.328831	10.75375705	0.719064269	677.1604422	0.67023767	1074.0537	0.032348224	0.371794642	1.390696274	0.598517975	1.87921221	553.3458024	0	0.708749705	2.233527029	2.287979481	0.395510454	1.251685744	1.200131097	0.26886695	2.019112532	0.29488502	1.338193975	0.117110123	1923.375749	1	0.224045914	0.473334885	1	1	0	1	95481	95481	95481	1	1	1	1.05E-05
CH0136	1	2	0.590319563	0	0	47.79714291	39.72220323	33.81035058	47.17500352	47.26267978	7909.125212	28.21558853	0.6341558	3027.195412	0.382747185	8053.664801	0.026791241	0.255028024	1.576899558	0.609266434	1.010748592	1625.929199	0	0.209468952	3.484026761	1.191124634	0.126373164	0.822145673	0.836191132	0.172872784	1.018251849	0.08729935	0.837698617	-0.596165022	5651.570462	1	0.025815465	0.160671919	1	1	0	1	5368489	5368489	5368489	1	1	1	1.86E-07
CH0137	0	2	0.574489775	0	0	32.63466216	24.74418378	24.10657433	32.00410817	32.41295392	3350.481474	18.74827972	0.695767489	1556.293393	0.464498432	3451.572339	0.030788964	0.336815752	1.437261752	0.570385117	1.494916839	1270.304279	0	0.544813336	2.375317404	1.78108142	0.295038948	1.074354217	1.126204783	0.091609761	1.689471659	0.221178096	1.131043365	-0.387158493	4415.455299	1	0.125022108	0.353584655	1	1	0	1	986049	986049	986049	1	1	1	1.01E-06
CH0138	0	2	0.649372811	0	0	52.89996069	41.04129214	41.04129214	54.23492194	54.28626213	10142.39661	34.35179619	0.578521048	3916.745501	0.386175541	10337.33686	0.023344126	0.193623244	1.72854558	0.857279164	1.485474201	4455.440796	0	0.274835329	3.514205207	1.793028022	0.187676023	1.199131292	1.230269967	0.340326997	1.452701024	0.122458202	1.223981508	-0.630906831	15486.68203	1	0.060214875	0.245387195	1	1	0	1	8844676	8844676	8844676	1	1	1	1.13E-07
CH0140	0	1	0.598097537	0	0	14.01907844	13.77494894	10.67292498	13.85105796	15.31141417	586.2689759	8.384776279	0.751830189	450.570035	0.768538083	632.6143495	0.034584262	0.424970987	1.330087584	0.439110832	1.030618204	102.2801461	0	0.378621869	1.978330506	1.18063819	0.189514094	0.716369118	0.68771538	0.273374467	0.907263723	0.150330994	0.749652469	0.219701714	355.5158684	1	0.048794111	0.22089389	1	1	0	1	33124	33124	33124	1	1	1	3.02E-05
CH0141	1	1	0.413971123	0	0	44.09473696	36.43236941	19.70716186	43.3762833	43.41966992	3572.937539	18.25394779	0.561057149	2014.46924	0.56381317	3736.594588	0.022295105	0.176612444	1.782349628	0.473872678	1.504737268	1092.681976	0	0.531414691	2.350386212	1.776438012	0.301221208	0.93808325	0.897406192	0.146233545	1.630204467	0.217684075	1.008190632	0.350171768	3798.055404	1	0.136448166	0.369388909	1	1	0	1	1155625	1155625	1155625	1	1	1	8.65E-07
CH0142	1	1	0.902060262	0	0	25.23263386	22.83725053	25.38356098	28.56851687	29.1034527	3267.928762	22.76135631	0.71303718	1493.551958	0.457033206	3368.150651	0.03194237	0.362523804	1.402451412	0.475022171	1.569995489	1235.872161	0.038638044	0.631344651	2.546241507	2.214834529	0.346840201	1.047926944	1.062991998	-0.165961329	2.380795858	0.255668399	1.129340457	0.007848129	4295.772575	0.991778146	0.177258987	0.421021362	2.5	0.625	0.1875	1.75	232807.75	931226.5	58203.0625	0.8125	1.5	0.375	0.562500268
CH0143	1	1	0.738387519	0	0	15.03573198	15.48729765	13.77494867	15.97028644	17.17350117	928.6453657	11.10219684	0.796588709	577.8519398	0.622252542	980.2045906	0.037718125	0.50547821	1.255352968	0.899788197	2.030187317	610.4645573	0	0.570740732	2.798172863	2.551057499	0.348027196	1.405292434	1.343081969	0.622729589	1.92832791	0.242028887	1.471315036	0.59128685	2121.915466	1	0.189921108	0.43579939	1	1	0	1	79524	79524	79524	1	1	1	1.26E-05
CH0144	1	1	0.845396247	0	0	35.85220202	39.06328952	31.85100064	40.59148257	40.67115361	6125.987516	30.30931703	0.62763834	2579.637793	0.421097462	6274.003007	0.026379288	0.2472455	1.593274241	1.829600644	4.032113165	17403.26862	0	0.88921313	3.023862861	5.006827558	0.599954553	3.002957443	3.023198268	0.697563929	4.309263629	0.388900914	3.105108704	-0.251981119	60492.05521	1	0.623946662	0.789902945	1	1	0	1	3258025	3258025	3258025	1	1	1	3.07E-07
CH0146	0	2	0.8367295	0	0	36.95801104	35.12012299	40.38154446	41.55317388	41.65268578	6051.257123	30.92385809	0.633936698	2533.195078	0.418622945	6197.534699	0.026777358	0.254763778	1.577444566	0.632388309	1.29068735	1866.821465	0	0.344408108	3.683374551	1.866154061	0.219103772	0.982755102	1.011673187	0.056921597	1.809232464	0.144553375	1.023235788	-0.109043666	6488.889964	1	0.081203888	0.284962959	1	1	0	1	3179089	3179089	3179089	1	1	1	3.15E-07
CH0147	1	1	0.960254136	0	0	60.87617144	63.15625	64.5	65.39314885	65.39314885	20503.22756	58.45659541	0.518383921	6988.448304	0.340846254	20754.65163	0.0198005	0.139301107	1.92907218	0.825937273	1.890504232	11661.75577	0	0.590615916	3.310497216	3.115485391	0.340434423	1.33229916	1.285305207	0.125948039	2.989537352	0.245776259	1.397521298	0.4435011	40535.19986	1	0.178044727	0.421953465	1	1	0	1	35652841	35652841	35652841	1	1	1	2.80E-08
CH0149	0	1	0.940909348	0	0	82.58284784	84.65625	83.3125	89.48053346	89.48053346	37894.03087	77.70297353	0.448039066	12177.23753	0.321349755	38245.38697	0.015910092	0.089938916	2.231948229	1.196410872	2.503424896	39568.482	0	0.644302688	3.022663186	3.227498393	0.400120508	1.825724082	1.828441127	0.159390355	3.068108038	0.269550536	1.896352804	-0.088240314	137536.2997	1	0.262885533	0.512723642	1	1	0	1	121066009	121066009	121066009	1	1	1	8.26E-09
CH0150	0	1	0.805126865	0	0	9.601479453	11.14872119	10.67292911	10.078125	12.26687055	373.3701934	7.730409053	0.725680853	345.5399159	0.925461973	413.6327666	0.032795735	0.382152754	1.378016239	1.152660423	2.381421168	410.6626132	0	0.671787684	2.155282494	2.513335841	0.366177786	1.80552104	1.853762478	0.839973792	1.673362049	0.27712773	1.857672288	-0.338169232	1427.424478	1	0.191040102	0.437081345	1	1	0	1	14161	14161	14161	1	1	1	7.06E-05
CH0151	0	2	0.19816984	0	0	62.37368744	17.26525592	13.22318002	45.69243999	45.71388441	1711.30292	12.36058369	0.602177675	1148.975413	0.671403876	1821.373182	0.024790532	0.218360435	1.660639446	1.046076821	1.827872465	1072.796339	0	0.397700595	3.537685689	2.479892125	0.245622204	1.396381699	1.344352267	0.742568472	1.737323652	0.170544497	1.430846343	0.856341	3728.936033	1	0.097439407	0.312152858	2	1	0	1	69044	69044	69044	1	1	0.5	1.48E-05
CH0152	0	1	0.905946684	0	0	11.13136944	12.68300382	12.1559665	11.75301241	13.57690019	628.8487489	10.08442723	0.83303445	426.106962	0.677598489	670.8492411	0.040336046	0.578081253	1.200430546	0.378659576	0.890275962	89.29733265	0	0.327664427	2.107602907	0.959257947	0.167303243	0.651579233	0.694827006	0.194707617	0.764550331	0.129505721	0.680206204	-0.391099555	310.3888489	1	0.038124983	0.195256199	1	1	0	1	37249	37249	37249	1	1	1	2.68E-05
CH0154	1	2	0.638431834	0	0	22.70885857	21.57694199	17.86912524	24.23411307	24.97118402	1726.365487	14.49805821	0.741666607	938.3479193	0.54353955	1803.994002	0.033885349	0.407968074	1.348314714	0.171661507	0.727904586	138.129443	0.036452803	0.319803838	2.482290329	1.013931389	0.171271142	0.470117395	0.489309363	-0.020939456	1.034870845	0.123867035	0.515892782	-0.032126661	480.1246373	0.992322571	0.045134998	0.212449989	1.666666667	0.555555556	0.222222222	2	89097	356386	22274.75	0.75	1.666666667	0.555555556	0.666667914
CH0155	1	1	0.677512777	0	0	58.90205571	49.71875	55.09375	59.3878214	59.3878214	13350.65632	39.90689533	0.568173423	4790.03059	0.358786151	13542.12068	0.022720624	0.183418334	1.760026006	1.391984481	2.016586915	11474.6795	0	0.284628957	4.419336468	2.554219389	0.193891027	1.696200755	1.700332518	0.56972305	1.984496339	0.122931654	1.716171984	-0.371047397	39884.88054	1	0.068149279	0.261054168	1	1	0	1	15178816	15178816	15178816	1	1	1	6.59E-08
CH0157	1	1	0.752416188	0	0	28.09331751	24.10657433	28.6028029	30.70108533	31.05445416	3349.612498	21.13786686	0.70024492	1546.074924	0.461568293	3451.572339	0.031086643	0.343360159	1.428071766	1.04196177	1.668620307	1886.04457	0	0.275613708	3.470889247	2.132811816	0.185068865	1.356139047	1.345862149	0.598803939	1.534007877	0.118176642	1.378165429	0.122614287	6555.709232	1	0.060226834	0.24541156	1	1	0	1	986049	986049	986049	1	1	1	1.01E-06
CH0158	0	1	0.803239817	0	0	16.78618395	17.86913017	14.90809745	17.12951868	18.18216746	1298.831266	13.48333133	0.80814285	712.3571909	0.54846015	1355.604444	0.038541719	0.527793947	1.237404996	0.792356372	1.623079102	626.5035242	0	0.382034915	2.911313069	1.979509549	0.245155717	1.227861585	1.245921228	0.361957463	1.617552086	0.164846981	1.267445972	-0.065781964	2177.669132	1	0.09877522	0.314285252	1	1	0	1	152100	152100	152100	1	1	1	6.57E-06
CH0160	1	1	0.869894486	0	0	10.20502124	11.64385261	13.22318029	12.26056823	13.92163675	463.7434232	8.8772917	0.758796566	381.8363557	0.823378482	504.005969	0.035066055	0.436893991	1.317876285	0.119584194	0.65256079	22.73841709	0.105001496	0.243580163	2.856084711	0.867143315	0.160314944	0.341126152	0.307488892	-0.011485132	0.878628447	0.111615048	0.396000845	0.727315923	79.03653752	0.972794293	0.040449618	0.201120904	1.666666667	0.555555556	0.222222222	2	6817	27266	1704.75	0.75	1.666666667	0.555555556	0.666682967
CH0161	1	1	0.180414798	0	0	55.98965335	20.32732493	16.66659335	51.73873764	51.78383548	2410.538594	10.101362	0.525914696	1653.147267	0.685799958	2565.216269	0.020233538	0.145460783	1.90144905	0.836119097	2.320586115	2078.246956	0	0.84774907	2.403143547	3.108730975	0.461685783	1.582461773	1.574325295	0.390295714	2.71843526	0.340751601	1.678109885	0.193006353	7223.784421	1	0.311867521	0.558451002	1	1	0	1	544644	544644	544644	1	1	1	1.84E-06
CH0162	1	1	0.912501369	0	0	43.97081694	42.36193004	44.34549153	45.61828397	45.61828397	10292.72497	40.12343063	0.60561303	3778.410671	0.367095272	10455.51304	0.025002975	0.222118961	1.651219426	0.891572277	1.776934513	5556.336529	0	0.489957742	3.554301185	3.315573738	0.284887941	1.313469855	1.280529958	0.264082537	3.051491201	0.208316965	1.359112338	0.216000707	19313.28094	1	0.121983287	0.349261059	1	1	0	1	9048064	9048064	9048064	1	1	1	1.11E-07
CH0165	1	1	0.74900636	0	0	45.12632026	37.74683298	43.68397822	45.85516111	45.98463952	8859.784393	33.7999009	0.619265683	3343.663357	0.377397825	9016.489639	0.025853205	0.237482189	1.614815784	1.436995539	2.178865046	8960.249505	0	0.330712913	3.62180286	2.817945405	0.217858271	1.836819174	1.861559413	0.529769574	2.288175831	0.14466819	1.858553494	-0.449646324	31144.94866	1	0.080316412	0.283401503	1	1	0	1	6728836	6728836	6728836	1	1	1	1.49E-07
CH0167	1	2	0.790414861	0	0	79.29329767	74.578125	69.203125	82.93234842	82.93234842	23915.08619	62.67460088	0.417209701	9621.534899	0.402320729	24428.65096	0.014296525	0.072621162	2.396876191	1.893250982	2.98475477	42799.89262	0	0.601726447	2.670264281	3.815043976	0.341160173	2.431621106	2.420344692	1.067626322	2.747417653	0.245870573	2.467774449	0.006089416	148768.3036	1	0.17712953	0.420867592	3	1	0	1	6255163.333	6255163.333	6255163.333	1	1	0.333333333	3.28E-07
CH0168	1	1	0.836151193	0	0	72.50546148	75.921875	65.84375	76.30145709	76.30145709	24639.52244	60.62552809	0.487931594	8392.281483	0.340602441	24939.60879	0.018081618	0.116165407	2.049467614	1.611964407	2.746273387	36155.59922	0	0.578970208	3.155876267	3.402045766	0.352442372	2.199559678	2.208658193	0.406761116	2.99528465	0.242773894	2.244795738	-0.383531087	125673.3798	1	0.201045127	0.44838056	1	1	0	1	51480625	51480625	51480625	1	1	1	1.94E-08
CH0169	0	1	0.749801719	0	0	46.18447651	44.34549219	33.81035145	47.59417576	47.59417576	9458.513189	34.62919989	0.626268067	3453.603206	0.365131722	9614.349537	0.026292948	0.245629659	1.59676032	2.688867914	6.818665773	64426.41919	0	2.133777744	2.344839637	7.709693842	1.222578713	4.586996845	4.503165199	0.956639004	6.753054838	0.892313516	4.826206599	-0.009849766	223940.0266	1	2.251730082	1.500576583	1	1	0	1	7650756	7650756	7650756	1	1	1	1.31E-07
CH0170	1	1	0.347193234	0	0	45.14551853	38.40482493	17.86912359	47.26104575	47.26104575	4038.708399	15.67421858	0.650471293	1885.46144	0.466847629	4167.606429	0.027831786	0.275222797	1.537346861	0.952028838	1.624508331	2077.116118	0	0.343795696	3.256707218	2.304543772	0.205133428	1.290300939	1.303380483	0.332440991	1.972102782	0.144195326	1.316196696	-0.011893225	7219.85195	1	0.067497229	0.259802289	1	1	0	1	1437601	1437601	1437601	1	1	1	6.96E-07
CH0171	0	2	0.603829529	0	0	41.19671107	40.38154409	26.02457451	46.94478659	46.94478659	5427.910542	24.87579064	0.594986119	2510.339223	0.462487214	5589.250324	0.024347766	0.210630132	1.68071148	1.087999801	2.154569796	4534.940591	0	0.62216583	2.231824465	2.665634585	0.334989782	1.631181635	1.656837132	0.594711179	2.070923406	0.253936065	1.679356033	-0.066267048	15763.00881	1	0.159483159	0.399353426	1	1	0	1	2585664	2585664	2585664	1	1	1	3.87E-07
CH0173	1	2	0.803862627	0	0	37.6354556	37.74683376	31.85100157	41.94782031	42.0893212	5533.348976	30.25373621	0.622626454	2429.863793	0.439130769	5686.578395	0.02606395	0.241369675	1.606099442	1.721375485	3.426666988	12352.57904	0	0.928009587	3.043518246	4.771394256	0.535846075	2.665336525	2.749870187	0.769722342	4.001671915	0.382742213	2.747812982	-0.071541916	42936.37476	1	0.446457397	0.668174676	1	1	0	1	2676496	2676496	2676496	1	1	1	3.74E-07
CH0174	1	1	0.839030356	0	0	26.97295282	23.0924039	28.12325171	27.83371049	28.26989072	3552.932095	22.6311262	0.728728646	1545.169834	0.434899906	3646.209828	0.033002561	0.386988024	1.372252903	1.499690407	2.46945634	4784.805062	0	0.411953415	4.573372429	3.092314134	0.302353732	2.056720295	2.114663925	0.159363507	2.932950627	0.187897294	2.097092933	-0.883402456	16035.2971	1	0.167700399	0.409512392	1	1	0	1	1183744	1183744	1183744	1	1	1	8.45E-07
CH0176	0	2	0.745789989	0	0	18.8372833	19.70716186	15.48729671	19.66884657	20.50421336	1522.155392	14.04865731	0.796909558	802.9979113	0.527540037	1585.011286	0.037740915	0.506089244	1.254847541	0.617638803	1.446869894	540.6013563	0	0.50474936	2.256273302	1.875506254	0.272211725	1.040398017	1.038263269	0.301168966	1.574337288	0.208562255	1.088820137	0.018670445	1879.077305	1	0.103101256	0.321093842	1	1	0	1	207936	207936	207936	1	1	1	4.81E-06
CH0177	1	1	0.589640646	0	0	56.85417403	41.04129223	45.6875	57.109375	57.109375	11135.63671	33.52353192	0.594403528	4057.072622	0.364332344	11303.63872	0.024312014	0.210012012	1.682358788	1.045210399	1.770355166	6752.865461	0	0.384680456	3.212701655	2.3628515	0.229822061	1.411168336	1.407782782	0.430605992	1.932245508	0.158422627	1.441015924	-0.004437165	23472.3098	1	0.085130822	0.291771867	1	1	0	1	10575504	10575504	10575504	1	1	1	9.46E-08
CH0179	1	1	0.912314117	0	0	16.17434208	16.07371909	17.86912442	18.25226067	19.19661306	1302.304917	14.7560806	0.742093609	777.1423091	0.596743742	1369.505705	0.033914617	0.40867312	1.347538893	0.557477376	1.148959719	306.1213733	0	0.35662906	2.377419209	1.288132036	0.19240767	0.851330979	0.855393115	0.126913022	1.161219013	0.14632912	0.881452097	-0.19604033	1064.04814	1	0.052193365	0.228458672	1	1	0	1	155236	155236	155236	1	1	1	6.44E-06
CH0180	0	1	0.239746513	0	0	39.61857488	29.25043306	11.64385198	29.38637164	29.74018256	1057.833087	9.49841516	0.655250491	766.2224401	0.72433208	1136.620217	0.028139081	0.2813339	1.526133918	0.811800315	1.789865513	617.3090818	0	0.55869234	2.483701367	2.287738181	0.317193195	1.319147806	1.336546792	0.307562798	1.980175384	0.232401111	1.373970654	-0.096418463	2145.706368	1	0.147644423	0.384245263	2	1	0	1	26842.5	26842.5	26842.5	1	1	0.5	3.79E-05
CH0181	0	1	0.869388878	0	0	12.0805486	12.68300498	13.77494974	12.97606157	14.55570764	717.4844481	10.50269459	0.83649023	463.3383481	0.64578173	761.2229026	0.040587302	0.585305519	1.195471224	0.217583033	0.723692318	68.04018481	0.074985153	0.242187265	3.117697831	0.967121569	0.156711227	0.520914005	0.563476127	-0.06372679	1.030848359	0.10515657	0.557391941	-0.634020369	236.5011277	0.981901962	0.039334375	0.198328956	1	0.5	0.25	2.5	23546.5	94180	5888.125	0.625	1	0.5	0.125010618
CH0182	1	1	0.651733257	0	0	60.02873829	64.5	41.04129223	64.84899075	64.84899075	13369.77379	39.12272515	0.563470543	4834.619291	0.361608159	13573.40381	0.022439114	0.178901363	1.774715667	0.637747849	1.61110474	5294.208448	0.011649744	0.49258952	3.079357679	2.304670783	0.296080275	1.101756328	1.086989491	-0.146454667	2.45112545	0.205145566	1.164367297	0.229665931	18402.15855	0.997953443	0.141884197	0.376675188	1	0.5	0.25	2.5	7608908.5	30435610	1902233.125	0.625	1	0.5	0.031250033
CH0183	0	2	0.457115338	0	0	42.52492206	40.38154446	20.32732493	41.53144105	41.58760921	4782.552599	19.43879411	0.675181814	2033.152204	0.425118629	4907.974759	0.029432692	0.307795459	1.481082545	0.188162064	0.728247846	379.3548062	0.060758998	0.234322932	3.630895024	1.18832092	0.159519411	0.473031268	0.476779334	-0.086167223	1.274488143	0.102564809	0.518328927	0.324127717	1318.600434	0.985936008	0.044906297	0.211911058	2.5	0.625	0.1875	1.75	491412.5	1965615.5	122861.75	0.8125	1	0.25	0.284722349
CH0184	1	2	0.380358941	0	0	46.74791364	20.32732493	49.71875	51.27863386	51.27863386	4218.587369	17.78098691	0.632996834	1994.622064	0.472817531	4358.782116	0.02671783	0.253632331	1.579786733	1.890096887	3.109523459	8064.341632	0	0.600328103	3.572107401	4.04351101	0.376050026	2.489161967	2.477156282	0.768405671	3.275105339	0.252234763	2.535920827	0.083547143	28030.86769	1	0.234967145	0.484734098	1	1	0	1	1572516	1572516	1572516	1	1	1	6.36E-07
CH0185	0	1	0.360319051	0	0	45.11590607	20.95067734	27.31105585	47.7220473	47.79927791	4115.18028	16.25612044	0.627443055	1979.257892	0.480965051	4251.030182	0.026366978	0.247014785	1.593770132	0.620014333	1.630857927	1729.934423	0	0.570705446	2.453838892	2.161550814	0.314646598	1.125732303	1.12543613	0.291490165	1.870060649	0.229635671	1.189327858	0.165018546	6013.085401	1	0.147227537	0.383702407	1	1	0	1	1495729	1495729	1495729	1	1	1	6.69E-07
CH0186	0	1	0.7532394	0	0	29.45160633	28.60280239	24.74418319	33.97456036	34.2415227	3666.787799	22.18411028	0.693435673	1658.320476	0.45225428	3771.354542	0.030634313	0.333440647	1.442094831	1.046212136	2.368793548	3375.211977	0	0.726693083	2.576732895	3.11449245	0.411020363	1.689911253	1.661106283	0.330698946	2.783793504	0.296390223	1.76374444	0.12361021	11731.90877	1	0.254994405	0.504969707	1	1	0	1	1177225	1177225	1177225	1	1	1	8.49E-07
CH0188	1	1	0.777815624	0	0	23.15862431	19.09050126	22.83725053	23.92478856	24.63448069	2378.9664	18.01313982	0.738150407	1167.521265	0.490768287	2464.415698	0.033644662	0.402193078	1.354737449	0.924492546	1.490223933	1121.649442	0	0.258933922	4.262729128	2.023784742	0.181927268	1.233248865	1.246982976	0.301481837	1.722302905	0.112041818	1.25778223	-0.009398057	3898.745405	1	0.061113375	0.247211195	1	1	0	1	502681	502681	502681	1	1	1	1.99E-06
CH0189	0	1	0.876818598	0	0	11.51322148	13.22318085	12.68300498	11.90565533	13.64323686	657.5251099	10.09500671	0.840627507	434.9994981	0.661570929	698.6566366	0.040888791	0.5940333	1.18958753	0.792958824	1.881510784	417.6048686	0	0.63458186	2.140006954	2.101173736	0.326126164	1.38856235	1.417777886	0.465905096	1.635268639	0.249081096	1.441400764	-0.255328008	1451.554293	1	0.149530764	0.386692078	1	1	0	1	40401	40401	40401	1	1	1	2.48E-05
CH0190	1	1	0.650149155	0	0	88.01933864	73.234375	69.203125	88.5703535	88.5703535	28513.12742	57.22569862	0.465350298	9699.157937	0.340164647	28850.00042	0.016841039	0.100772026	2.148918791	1.442489916	3.100367351	48986.53273	0	0.893522326	2.734234862	4.243890743	0.51834697	2.342706827	2.424438545	0.280910892	3.96297985	0.367818173	2.429401551	-0.003583009	170272.4686	1	0.41371662	0.643208069	1	1	0	1	68890000	68890000	68890000	1	1	1	1.45E-08
CH0191	0	1	0.690922415	0	0	59.90560833	53.078125	55.765625	60.99648187	60.99648187	12252.27076	41.39012757	0.53832757	4774.360692	0.389671497	12492.39777	0.02095409	0.156005485	1.857605027	1.169821921	3.498689073	19941.27572	0	1.125532677	3.0194499	5.008043954	0.713009901	2.177527664	2.004894552	0.246573918	4.761470036	0.487337745	2.355523454	0.715505017	69313.95337	1	0.806864013	0.898256095	1	1	0	1	12916836	12916836	12916836	1	1	1	7.74E-08
CH0194	0	1	0.602708465	0	0	27.17474067	18.47768904	24.74418319	27.20886373	27.7374724	2592.733833	16.37844624	0.752354249	1213.110522	0.467888569	2676.445159	0.034620429	0.425860279	1.329161099	0.215122474	0.837018935	276.309454	0.108023195	0.247780677	3.283746349	1.246418688	0.17490606	0.552385656	0.575098241	-0.135867114	1.382285802	0.111221554	0.59903543	-0.333613158	960.4248058	0.971836735	0.053713534	0.231761804	1.666666667	0.555555556	0.222222222	2	192060.6667	768141.6667	48040.41667	0.75	1	0.333333333	0.336667245
CH0196	1	2	0.782088681	0	0	57.55506747	57.78125	48.375	59.72133571	59.72133571	15291.94094	45.01316679	0.553125262	5386.446761	0.352240882	15502.52266	0.021823988	0.169227322	1.807908747	1.213803638	2.07588438	12523.51151	0	0.433273741	3.616958573	2.879897507	0.272766235	1.638392274	1.624743681	0.280255063	2.599642444	0.183647632	1.675697533	0.035516957	43530.49799	1	0.123632977	0.351614813	1	1	0	1	19891600	19891600	19891600	1	1	1	5.03E-08
CH0200	0	2	0.652954886	0	0	8.975028927	7.690294208	9.212564132	9.333985805	10.34363199	169.2433879	5.860288987	0.712194468	207.7590746	1.227575726	193.6574707	0.03188576	0.361239961	1.404110879	0.52886411	0.973939127	45.72944737	0	0.252958684	2.245394004	1.104221116	0.142279409	0.746763831	0.757022923	0.376758235	0.727462881	0.10926856	0.765685945	0.058942428	113.5365271	1	0.028618748	0.169170764	1	1	0	1	6084	6084	6084	1	1	1	0.000164366
CH0201	1	2	0.730812589	0	0	16.45833413	17.0371836	13.28566103	17.01051634	17.2478486	782.4920451	12.02795778	0.75752094	542.0958749	0.692781324	821.8028564	0.034977667	0.434694283	1.32009552	0.397645004	0.962533084	172.6966283	0	0.343844919	2.326843755	1.139367614	0.17674522	0.690410328	0.69728129	0.078360436	1.061007177	0.133653595	0.72231716	-0.211677033	428.7691312	1	0.045075659	0.21231029	1	1	0	1	109561	109561	109561	1	1	1	9.13E-06
CH0202	0	1	0.839659457	0	0	23.39496004	24.71374106	21.42411918	25.69612438	25.69612438	1877.553271	19.64379944	0.685062213	1074.357837	0.57221164	1936.035109	0.030081113	0.321506709	1.459721439	2.165015968	3.441167477	6266.818969	0	0.606210826	3.536082005	4.60540314	0.392767243	2.77193602	2.716823259	1.364506801	3.240896339	0.259956922	2.818286064	0.429836785	15377.41641	1	0.259107036	0.509025575	1	1	0	1	622521	622521	622521	1	1	1	1.61E-06
CH0203	1	2	0.589312459	0	0	36.19589802	35.609375	21.54207014	36.0127507	36.0127507	3220.589666	21.33069367	0.630089792	1673.806605	0.519720541	3299.62508	0.026533989	0.250153931	1.587075385	0.065304731	1.727957378	1412.358169	0.271999282	0.738330497	7.929789474	4.777093248	0.529218877	0.719929019	0.538738027	-0.255953577	5.033046825	0.326548551	1.030884317	1.937965115	3506.585731	0.911049511	0.544424683	0.737851396	7.222222222	0.802469136	0.098765432	1.333333333	178455.6667	713552	44681.58333	0.916666667	1.222222222	0.135802469	0.072076512
CH0204	1	1	0.672619774	0	0	16.00691106	11.8559057	16.88240578	16.85053927	16.93579904	578.18868	10.76656491	0.715933524	468.8038272	0.810814607	616.1828613	0.032137192	0.366959468	1.396777726	0.881384508	1.9013912	573.7865973	0	0.649442463	1.940728425	2.122965687	0.337764487	1.396593469	1.382792292	0.489808905	1.633156782	0.266645581	1.449752533	-0.069226129	1295.082298	1	0.15130909	0.388984692	1	1	0	1	74529	74529	74529	1	1	1	1.34E-05
CH0206	0	1	0.349280498	0	0	26.7199706	25.53125	9.487038856	26.2805347	26.2805347	860.8879598	9.33276464	0.680217701	643.3795975	0.74734417	909.6032715	0.029762593	0.314734091	1.47011758	1.527033647	6.135230173	6712.320868	0	3.313970732	1.720266126	7.77653429	1.651132484	3.6470867	3.218517762	0.845422001	6.931112289	1.380516405	4.081161973	0.310881061	15150.24571	1	3.354641646	1.831568084	1	1	0	1	162409	162409	162409	1	1	1	6.16E-06
[truncated: 1,180 more columns]
