# Supplementary material for: Diagnostic Performance of 2D and 3D T2WI-Based Radiomics Features With Machine Learning Algorithms to Distinguish Solid Solitary Pulmonary Lesion
Source: Front Oncol. 2021 Nov 18;11:683587. doi: 10.3389/fonc.2021.683587 (PMC8637439; doi:10.3389/fonc.2021.683587)
Supplement: Supplementary file 2 [file DataSheet_2.csv]

PatientID	label	train-test	ShapeBased_Elongation	ShapeBased_Flatness	ShapeBased_LeastAxisLength	ShapeBased_MajorAxisLength	ShapeBased_Maximum2DDiameterColumn	ShapeBased_Maximum2DDiameterRow	ShapeBased_Maximum2DDiameterSlice	ShapeBased_Maximum3DDiameter	ShapeBased_MeshVolume	ShapeBased_MinorAxisLength	ShapeBased_Sphericity	ShapeBased_SurfaceArea	ShapeBased_SurfaceVolumeRatio	ShapeBased_VoxelVolume	ShapeBased_Compactness1	ShapeBased_Compactness2	ShapeBased_SphericalDisproportion	FirstOrder_10Percentile	FirstOrder_90Percentile	FirstOrder_Energy	FirstOrder_Entropy	FirstOrder_InterquartileRange	FirstOrder_Kurtosis	FirstOrder_Maximum	FirstOrder_MeanAbsoluteDeviation	FirstOrder_Mean	FirstOrder_Median	FirstOrder_Minimum	FirstOrder_Range	FirstOrder_RobustMeanAbsoluteDeviation	FirstOrder_RootMeanSquared	FirstOrder_Skewness	FirstOrder_TotalEnergy	FirstOrder_Uniformity	FirstOrder_Variance	FirstOrder_StandardDeviation	GLSZM_GrayLevelNonUniformity	GLSZM_GrayLevelNonUniformityNormalized	GLSZM_GrayLevelVariance	GLSZM_HighGrayLevelZoneEmphasis	GLSZM_LargeAreaEmphasis	GLSZM_LargeAreaHighGrayLevelEmphasis	GLSZM_LargeAreaLowGrayLevelEmphasis	GLSZM_LowGrayLevelZoneEmphasis	GLSZM_SizeZoneNonUniformity	GLSZM_SizeZoneNonUniformityNormalized	GLSZM_SmallAreaEmphasis
CH0027	1	2	0.845809998	0.724065105	73.21642256	101.1185625	104.7946792	120.0067847	115.1731723	124.7124317	433155.0939	85.52709116	0.63149889	43840.33023	0.101211623	433764.9701	0.026623047	0.251835978	1.583534057	471.07932	896.0389862	59545054055	4.760282507	227.3040075	3.109069058	1433.003526	133.8504558	670.2574577	655.5579348	135.0647001	1297.938826	94.94582924	690.763648	0.411619435	2.07E+11	0.043180007	27909.35773	167.0609402	667.354417	0.035175755	62.52974965	671.4709572	1609.261649	640073.9051	4.638385178	0.00273276	4686.597828	0.247027084	0.508056436
CH0030	0	1	0.54602314	0.305472502	82.24853801	269.2502186	232.8771154	162.3742789	210.0133372	255.7808201	158924.0426	147.0168499	0.262370566	54079.01205	0.340282132	159829.0815	0.007129705	0.018061147	3.811403151	690.4273504	1479.487179	55795862842	5.634851315	391.007326	3.733893696	2539.786325	243.9061493	1056.066707	1014.505495	207.8327228	2331.953602	164.7147592	1101.557243	0.678179474	1.94E+11	0.024330506	98151.46987	313.2913498	467.5730504	0.021064696	193.6779291	1418.718926	19.60373023	21268.2745	0.02307759	0.001671689	9968.114475	0.449074851	0.696466324
CH0031	0	1	0.645002297	0.485244958	21.99836155	45.33454942	51.54010687	48.50695535	40.00337205	59.98274825	11580.984	29.2408885	0.586232826	4222.577529	0.364613018	11776.3587	0.02381245	0.201470006	1.7058069	441.404425	977.690175	1747447711	4.985528049	281.5500187	4.175869276	1773.86825	168.1928358	686.0035227	651.79345	276.393425	1497.474825	118.0378657	718.1751831	0.912650163	6073958398	0.036458631	45174.76037	212.5435493	45.56756757	0.034209886	84.50941933	387.6666667	15.97597598	5200.406156	0.12781323	0.010612336	462.1186186	0.3469359	0.609472412
CH0032	1	1	0.855364668	0.641799647	30.52794126	47.56615466	53.11348292	54.48950836	52.69830479	58.7595076	38918.51542	40.68640807	0.618500764	8979.41536	0.230723481	39117.80046	0.025805319	0.236603258	1.616812878	929.731836	1595.12815	17429019690	5.319027744	268.893031	4.890236879	2625.125184	198.4646058	1215.175906	1171.279813	396.503283	2228.621901	123.5134855	1244.465969	0.938455667	60581563401	0.033233071	72043.06488	268.408392	113.1450948	0.023319269	164.2945031	1440.972176	39.85078318	39988.97898	0.043957684	0.00154957	2172.92704	0.447841517	0.695858846
CH0035	1	1	0.656396332	0.51726148	37.52455879	72.54466114	73.62387329	102.2587435	87.60693521	112.7240349	77892.50044	47.6180495	0.548805106	16071.74667	0.206332401	78124.37206	0.021568805	0.165292988	1.822140482	420.1451199	876.461674	10355771704	4.857748387	242.0703671	3.261812587	1360.602408	144.2976876	654.2079266	648.3033969	222.593441	1138.008967	101.9501886	678.784196	0.427559083	35995646984	0.039826381	32759.97341	180.9971641	184.1503614	0.032460843	76.08982029	446.5963335	128.2037723	52940.57712	0.430452136	0.006787366	1618.141195	0.285235536	0.548252443
CH0036	1	2	0.840378943	0.719998804	75.26836316	104.5395669	122.9496622	117.6469595	100.1183931	124.9328279	491716.4934	87.8528507	0.743919377	40498.11138	0.082360693	492087.4015	0.034039854	0.411696916	1.344231687	541.4307482	1054.214367	95632785454	5.046346244	249.230027	5.968326631	2159.993567	164.4967572	790.6057558	764.8783586	160.4239254	1999.569642	104.7598493	821.8948381	1.287874718	3.32E+11	0.037698222	50453.66379	224.6189302	744.9433138	0.026458651	132.8852408	1055.314154	2001.828485	806251.3432	6.125087651	0.001875861	8819.13447	0.313235108	0.578156756
CH0037	1	1	0.7578818	0.561898924	25.89507425	46.08493297	43.45714256	50.76711964	49.70512905	53.80688575	27100.44881	34.92693194	0.647298028	6740.583544	0.248725901	27278.87845	0.027628373	0.271214468	1.544883432	525.2454376	843.6754842	3991975485	4.310929742	141.1597114	4.014622604	1132.560475	96.99552096	701.4934583	718.9296927	223.229311	909.3311639	62.20036504	713.2050927	-0.731650583	13875715343	0.06422369	16568.4321	128.7184218	81.02911534	0.045369046	38.54960035	405.7676372	338.1478163	164502.8057	0.746307362	0.005801995	532.4871221	0.298145085	0.562480641
CH0038	1	1	0.576554434	0.496643345	57.34991183	115.4750435	137.485232	128.9543472	91.94873874	141.6399547	250681.0966	66.57764833	0.486412317	39527.00886	0.157678458	251082.2744	0.017997232	0.115083667	2.055868991	426.2906313	809.9521995	28826046596	4.562925972	216.1902487	2.633819275	1321.500957	119.0334253	614.7471819	608.9866161	130.9321225	1190.568835	87.77078304	631.7113844	0.21836986	1.00E+11	0.047412233	21145.17555	145.413808	473.9719374	0.042631043	42.34401727	503.1409426	3251.664238	1211868.546	10.57515879	0.003341946	2959.332614	0.266174907	0.52822011
CH0039	1	1	0.955925516	0.636994573	32.95272432	51.7315621	60.53129785	63.11448572	59.28130972	68.00478881	57469.40409	49.45152019	0.704369443	10224.48432	0.177911786	57672.16503	0.031361703	0.349463258	1.419709514	542.7711926	917.9218698	9078070997	4.606579286	191.5663033	3.597885522	1540.512355	117.2772498	724.3389171	714.3826725	255.4217377	1285.090618	80.67952101	739.6860324	0.301117925	31554484613	0.04942366	22468.55975	149.8951625	114.3301791	0.038638114	55.97886309	476.6377154	696.1067928	238852.9422	2.439758332	0.005673305	845.4150051	0.285709701	0.550457067
CH0040	1	1	0.681343472	0.57632598	19.92526391	34.57290595	33.44614676	38.79674471	38.81786522	41.76106407	11157.06592	23.55602379	0.708385011	3408.642286	0.305514219	11282.77771	0.031630272	0.355474203	1.411661716	533.4315605	815.6091251	1523016701	4.122931565	150.7523975	3.067683127	1163.499273	87.46377024	676.3339825	680.318512	340.159256	823.3400173	63.554098	684.9802902	0.029283359	5293856711	0.065556964	11770.34204	108.4912072	58.31741294	0.058027277	23.86050246	219.4706468	36.41791045	8512.631841	0.207115533	0.00967163	287.4139303	0.28598401	0.549009962
CH0041	1	1	0.663987584	0.604464923	14.64606679	24.2298043	31.67429831	32.01451455	19.94235467	33.54988694	3474.020238	16.08828922	0.64239676	1726.774707	0.497053727	3548.896982	0.027315169	0.265100182	1.556670366	597.9091659	1395.121387	1101571783	5.453366136	549.2986646	1.813291304	1681.923345	268.2632786	992.5921566	991.6542263	306.2461581	1375.677186	217.9055015	1038.708129	0.041122053	3828956686	0.024863757	93675.38749	306.0643519	16.16486903	0.024907348	139.7563111	845.2357473	3.899845917	4371.610169	0.010927755	0.004775487	339.5916795	0.523253743	0.751707585
CH0042	1	1	0.821941079	0	0	17.81374925	18.47768824	17.86912359	18.44905623	19.38382264	1473.492765	14.64185228	0.768818645	814.502127	0.552769682	1539.824561	0.035763065	0.454434946	1.300696864	278.4410667	499.2954583	67976248.37	3.679357401	112.3256576	2.351463596	569.5385456	67.19418561	382.9778883	379.6923637	224.6513152	344.8872304	48.78843064	391.7208903	0.2384265	236278773.8	0.084958395	6773.192963	82.29941047	13.54878049	0.082614515	11.06112433	73.31707317	17.16463415	1201.469512	0.599524518	0.039430082	48.79268293	0.297516359	0.557179948
CH0043	1	1	0.536956558	0.495528389	23.46020799	47.34382224	41.32484921	36.99024626	53.34958274	54.22813444	18811.73546	25.42157582	0.64405897	5311.017509	0.282324697	19030.57256	0.027421255	0.267163362	1.552652857	585.9360161	1118.605122	4213942198	5.057682666	282.9804623	2.685479307	1508.119405	164.7502173	853.3772558	855.5997508	186.4341869	1321.685218	117.7564788	877.3082742	0.103398623	14647257131	0.03418641	41417.06722	203.5118356	75.07815126	0.031545442	75.95654597	815.6365546	13.00630252	10950.01681	0.021703018	0.002480028	890.1394958	0.374008192	0.633968724
CH0044	1	1	0.947832668	0.732810051	33.64863751	45.91727074	55.74359111	57.21818295	55.01585576	58.4050591	38908.25182	43.52188925	0.589752484	9415.473336	0.241991683	39211.66924	0.024027221	0.205120627	1.695626602	642.6087613	1189.509835	10730312644	5.024558548	309.9106083	2.518832554	1572.340586	175.8950771	952.100019	988.9794412	205.0879025	1367.252684	130.5149899	975.2868945	-0.437348966	37297533043	0.035968839	44690.08039	211.4002847	101.0188735	0.02979029	83.35363798	877.5095842	65.79032734	78982.01622	0.066892616	0.002266673	1087.694191	0.320759124	0.585552952
CH0045	1	1	0.543770231	0.423592614	34.43201598	81.28568546	62.13217254	95.86828035	77.31235	96.5743413	73331.71893	44.20073599	0.595815602	14220.01856	0.193913613	73633.54323	0.0243987	0.211512294	1.678371625	435.8964157	856.864872	9058601481	4.738320066	217.9482079	4.27698808	1468.911209	134.2312908	630.817626	600.1039696	223.9193916	1244.991817	91.97284369	653.9229704	0.879201786	31486826085	0.045312568	29684.3739	172.2915375	146.8746213	0.03422853	73.27457137	466.1381962	580.9028199	134825.0114	2.809322055	0.006037042	1069.829643	0.249319423	0.508533312
CH0046	1	2	0.874621474	0.745966994	27.45311601	36.80205189	43.77285179	45.1135942	40.09917515	45.48727935	22068.95779	32.18786487	0.682080864	5578.312091	0.252767355	22214.51133	0.02988496	0.317327417	1.466101825	446.369236	900.261549	3111924226	4.783483646	280.8615417	2.159816153	1178.615398	147.867304	675.7710947	674.5692387	238.230772	940.3846264	114.3931763	697.7986067	0.015327511	10816754179	0.039436496	30256.32319	173.9434483	74.75494917	0.039997298	48.02705859	333.0749064	48.4317817	25100.11396	0.1694185	0.007961217	533.4633494	0.285427153	0.549030962
CH0047	1	1	0.963567146	0.756225252	17.95765781	23.74644031	31.10338831	32.96353429	28.25871426	33.02510162	6556.132817	22.88128972	0.665578563	2545.169014	0.388211936	6659.830597	0.028806989	0.294847859	1.502452235	256.7006125	494.8764386	270396871.1	3.766793178	121.7343111	2.478167092	595.4395652	71.34441656	365.4543135	351.970943	158.783884	436.6556811	51.81454746	375.6670276	0.358063118	939873358.7	0.084254231	7568.860338	86.99919734	27.4902507	0.076574514	12.68795245	93.53760446	107.5821727	10463.12256	1.870754757	0.032702233	73.29526462	0.204165083	0.458117889
CH0049	1	1	0.723737468	0.557859957	23.11482597	41.4348183	40.15855478	46.46189581	51.43684737	53.69273056	16292.57428	29.98793049	0.616391111	5042.209628	0.309479002	16461.87976	0.025673402	0.234190407	1.622346563	449.2000275	794.7385101	1931363332	4.496972854	177.7055054	4.458044747	1293.301178	110.223772	622.1245693	612.0967407	246.8132019	1046.487976	74.26267195	638.5959268	0.775535874	6713232885	0.053332154	20765.77792	144.1033585	57.91245552	0.04121883	53.0550302	321.1053381	84.81565836	25432.54235	0.340015579	0.008686203	466.2839858	0.331874723	0.595197101
CH0050	1	2	0.953592098	0.706943258	17.74783876	25.10504	33.60366936	31.83777778	26.67267592	35.46632429	6907.05507	23.93996777	0.644404036	2721.789191	0.394059286	7014.373595	0.027443295	0.267593004	1.551821441	329.6000049	774.4000115	688866314.3	4.697772002	288.0000043	2.038219936	988.8000147	146.7831332	558.7805832	580.8000087	176.0000026	812.8000121	115.2600685	584.2609939	-0.044062659	2394432946	0.042117965	29125.16886	170.6609764	26.75112444	0.040106633	48.65594339	266.6941529	30.02098951	10875.09295	0.190029678	0.016643896	197.0809595	0.295473702	0.5583462
CH0051	1	1	0.959148396	0.669631398	58.61945875	87.53988979	108.5341186	100.2546347	100.9378991	112.35168	299152.6317	83.9637449	0.66115259	32717.3138	0.109366625	299716.5968	0.028520126	0.289004837	1.512510145	545.4847488	874.5543528	45599762710	4.471674293	157.1233244	4.93476426	1846.940209	103.6721828	713.911421	714.4664373	103.7606859	1743.179523	67.81127143	727.2096832	0.265937204	1.59E+11	0.056705807	19164.40632	138.4355674	528.6963336	0.036992467	60.65173855	687.3951861	2676.29632	1671781.583	4.459275354	0.002446736	3941.550378	0.27578718	0.538360644
CH0052	0	2	0.570880616	0.436015017	40.70900757	93.36606772	96.22901924	99.02416931	71.86550379	115.058044	125988.1601	53.30087827	0.606338567	20044.20122	0.159095912	126265.6531	0.02504792	0.222918226	1.649243598	567.4419808	999.2514882	23015525239	4.832885152	232.5128117	3.334192624	1552.853421	137.6392327	776.7126095	769.5066862	105.1843672	1447.669054	95.6397313	795.979084	0.175818898	79999733660	0.041606769	30300.22439	174.0695964	342.3135252	0.03531554	65.02314155	844.3850201	206.0484886	126387.1928	0.383625776	0.002191821	3036.40163	0.313257158	0.578002045
CH0053	1	2	0.850532273	0.571464584	59.74357824	104.5446734	126.3179726	119.8634466	102.063098	134.8349018	341897.2462	88.91861867	0.53924222	43849.43197	0.128253247	342734.3593	0.021007516	0.156802024	1.854454201	365.0298736	744.0099335	31823688074	4.562076103	206.9277627	2.662199069	1250.866701	117.3636066	549.4572082	541.7322328	72.07596231	1178.790738	84.91013643	568.107065	0.18042994	1.11E+11	0.047944172	20842.41369	144.3690192	399.7018314	0.038124936	54.12373565	444.7327356	11622.07926	5048912.957	30.19070762	0.004423856	2649.984739	0.252764664	0.514560433
CH0054	1	2	0.929611241	0.576961441	20.80262305	36.05548234	43.63298542	42.69171505	39.41793914	44.37162746	16572.97205	33.51758168	0.644578508	4876.878123	0.294266961	16722.58082	0.027454441	0.267810415	1.551401401	291.7827129	537.8950882	896561839.4	3.95618037	137.011013	2.656856108	705.352993	76.85764819	421.1830578	426.256485	152.2344589	553.1185341	55.68332062	431.6904553	-0.172341633	3116364127	0.073341461	8961.481044	94.6650994	53.23028786	0.066621136	18.55255866	121.7822278	271.3279099	47647.46183	2.177211232	0.025496461	165.3679599	0.206968661	0.459288671
CH0056	1	2	0.598297201	0.475763706	10.35626	21.76765455	25.20274677	25.76953763	15.35054267	25.90929806	2042.672214	13.02352679	0.734703096	1059.671796	0.518767421	2095.969391	0.033409247	0.396584384	1.361094033	303.5303711	684.5929565	138963928.1	4.236317723	245.3812103	1.947380607	746.4537659	122.9587216	458.4983667	420.6535034	98.97729492	647.4764709	98.46154853	480.0565337	0.401267945	483025107.4	0.060804326	20233.52324	142.2445895	13.31390135	0.059703593	23.57614269	230.9103139	29.82511211	10644.73991	0.146040229	0.011449799	85.05381166	0.381407227	0.641182763
CH0057	1	2	0.652010585	0.488246908	14.81988142	30.35325193	35.74523078	33.08924353	23.98132615	36.54453138	5709.168941	19.79064155	0.639930869	2413.976257	0.422824457	5804.756244	0.027158043	0.26205906	1.562668796	492.3157328	1111.511559	1202880906	5.291431238	340.7936382	3.351835376	1651.538401	200.2121402	810.2349127	817.9047318	241.1770363	1410.361364	141.1097084	848.6978069	0.45672862	4181096077	0.029869124	63807.3537	252.6011752	22.31042945	0.02737476	120.2064812	683.6134969	10.80490798	7479.568098	0.036815052	0.005716182	351.3190184	0.43106628	0.681948777
CH0058	1	2	0.942280322	0.701040788	29.73247408	42.41190328	49.79385778	54.84871766	49.55505146	57.9220183	33377.94426	39.96390186	0.622845255	8049.032622	0.241148243	33618.94025	0.02607769	0.241624229	1.60553523	520.8593214	785.254916	4213532421	4.138343396	137.4857092	3.70735244	1237.371383	84.51799163	651.1523332	647.7692068	267.0395505	970.3318322	58.28335675	660.0320521	0.330995003	14645832783	0.067772183	11642.94883	107.9024968	113.6556927	0.051968767	29.90008591	307.0228624	182.5989941	48780.84499	0.786874751	0.005936482	671.2807499	0.306941358	0.572816905
CH0059	1	1	0.959066775	0.685408097	18.16659562	26.504787	33.87792365	34.76571404	31.5852718	37.08773984	7514.320683	25.4198606	0.612960461	3026.761118	0.402799035	7636.556568	0.025459365	0.230301828	1.631426598	485.2615271	954.01756	1200577884	4.781850035	273.9912024	2.204457141	1175.191181	147.8473398	718.2256455	713.0373459	313.6043882	861.5867929	112.3834566	739.230949	0.067880379	4173090999	0.03996657	30614.31805	174.9694775	32.66896552	0.037550535	52.96097899	313.9505747	21.72988506	7733.710345	0.118465265	0.013159301	326.0643678	0.37478663	0.634540361
CH0061	0	1	0.65680258	0.596086279	34.62862372	58.0933079	66.11589314	64.23267551	52.51381189	67.07168286	48067.95831	38.15583452	0.656717747	9735.146449	0.202528811	48342.84422	0.028233649	0.283228047	1.522724192	705.0951505	1712.413438	18416244632	5.646117244	453.4729595	2.626850229	2225.888612	290.1804969	1093.342624	995.4284477	229.5015588	1996.387053	204.2894746	1150.716119	0.681680255	64013060495	0.024285096	128749.4939	358.8167972	135.3436493	0.021815546	187.2581709	1402.05706	23.22179239	60634.03191	0.020231692	0.001756045	2557.595422	0.412249423	0.667119425
CH0062	1	1	0.841865342	0.630410386	17.82799125	28.27997707	33.33318847	32.01877803	31.45638101	36.3563264	7698.402471	23.80793256	0.649828333	2901.477607	0.376893468	7820.783246	0.027790531	0.274407469	1.538867959	312.7431273	637.1775866	530741827.7	4.38401602	180.4849356	5.111792675	1201.284349	105.9275843	466.3256589	447.1934438	122.7589846	1078.525364	75.09550479	485.6802001	0.955608435	1844807464	0.056616691	18425.63667	135.7410648	32.58501441	0.04695247	48.11149499	283.9596542	53.89913545	11941.69885	0.310686648	0.009666042	226.5648415	0.326462308	0.589217976
CH0063	1	1	0.676094743	0.591024567	47.84589419	80.95415464	80.98622594	108.1122175	73.63087904	112.4832262	86760.29342	54.73267839	0.387102601	24483.41775	0.282196115	87342.50729	0.012777268	0.058006715	2.583294446	361.0703301	681.0432243	7208211253	4.339496934	173.1963372	3.267383916	1191.825643	99.67549329	521.0274546	516.6534805	176.1318684	1015.693774	71.35737471	535.5928755	0.281463581	25055047909	0.056617942	15390.11981	124.0569217	233.5208247	0.048148624	36.59124175	234.0140206	237.596701	58785.33134	1.272879684	0.011794967	1168.596701	0.240947773	0.500969816
CH0064	1	1	0.763653103	0.734723004	42.11320225	57.31847517	58.72493898	82.08258446	83.42620769	84.83567749	70104.63204	43.7714314	0.628052278	13091.40138	0.18674089	70473.9468	0.026405389	0.24773501	1.592224142	527.8730774	889.2631073	10806930645	4.591175548	182.725296	4.05462104	1449.620682	114.699845	714.6649438	718.7194977	223.3309174	1226.289764	76.71796403	730.0805031	0.263580326	37563849833	0.050653704	22271.5592	149.236588	203.1921944	0.037406516	58.99469394	485.5327688	149.2126289	73215.74208	0.334863763	0.004419406	1714.417526	0.315614419	0.579893211
CH0065	1	1	0.811197255	0.722998586	30.57437495	42.28829149	51.24484929	51.84040082	44.69862733	56.43541503	25071.99521	34.30414598	0.554623519	7469.274836	0.297913061	25207.26586	0.021912721	0.170606214	1.803024873	564.270618	1152.773716	6114638611	5.164270364	294.2515492	3.16136007	1858.977435	177.0707272	890.2099878	910.4489112	162.7037978	1696.273637	122.5531173	918.2406175	-0.131684303	21253905287	0.033259631	50692.00938	225.1488605	78.85335196	0.027532595	106.3995553	994.6435056	17.54189944	17068.32472	0.024858978	0.002368087	974.0740223	0.340109645	0.60248698
CH0066	0	2	0.636881754	0.602636734	18.52884196	30.74628696	36.44557747	35.74523078	23.32287072	37.95632629	6896.334284	19.58174916	0.686522281	2552.162704	0.37007526	6983.087003	0.030177331	0.323566767	1.456616964	393.3216071	1048.525702	1092823943	5.235188181	333.5765529	3.213735952	1672.861519	201.8062733	694.386323	657.1955967	243.9589715	1428.902547	144.9733454	737.5392416	0.666857763	3798548867	0.030527385	61791.76744	248.5794992	24.70904926	0.028303607	108.7801986	541.3058419	12.04467354	4433.966781	0.13301862	0.008566059	303.8247423	0.34802376	0.606042949
CH0068	0	1	0.708093445	0.546037563	22.9675722	42.06225682	47.59169349	37.95039168	48.24418075	55.15302578	18087.00955	29.78400833	0.636393202	5236.041797	0.289491847	18255.44605	0.026933152	0.257736897	1.571355566	309.0598106	658.2973967	1195681755	4.340347641	188.5264845	2.683635119	887.0016565	108.4541193	458.359473	432.6837349	173.073494	713.9281626	77.96738143	477.1395785	0.603013657	4156074595	0.057267271	17568.77085	132.5472401	43.48261759	0.044460754	38.0926142	231.3537832	432.6359918	53384.92331	4.481317039	0.014139898	242.8323108	0.248294796	0.496830493
CH0069	1	2	0.564063291	0.322323885	16.30495903	50.58563689	51.24489056	52.14865218	36.30612573	54.06125351	13915.07686	28.53350084	0.581591465	4810.495798	0.345703861	14025.29213	0.023530216	0.196722517	1.719420006	394.968552	622.374688	1028865802	3.793674374	116.695254	2.935175948	777.96836	69.51703162	497.4177378	487.726318	281.265484	496.702876	49.05150813	504.9607201	0.525322572	3576243726	0.084271484	7560.922948	86.95356777	47.84355828	0.073379691	15.94455945	95.51533742	514.4800613	47533.46472	6.622551753	0.030179865	146.0674847	0.224029884	0.478936665
CH0071	1	1	0.875595184	0.73002278	34.46009214	47.20413264	55.25964811	56.34271795	47.9720632	59.84335966	46936.85351	41.33171122	0.764426006	8231.733831	0.175378902	47108.9107	0.035457006	0.446690134	1.308171088	713.6410256	1159.302564	13158651575	4.707888797	221.374359	3.089466673	1444.758974	136.9097785	970.2716242	1002.010256	375.7538462	1069.005128	95.65682079	985.3442227	-0.732629026	45738193902	0.04573843	29476.21252	171.6863784	107.929695	0.034648377	62.24845904	474.3319422	644.7149278	518137.0308	0.86240966	0.007188157	1076.822793	0.3456895	0.609282945
CH0072	0	1	0.538282799	0.409394149	5.789388848	14.14135707	16.80183118	16.54462531	8.760178232	17.13437864	412.9082872	7.612049271	0.724230083	370.2627001	0.896718985	444.9155589	0.032697437	0.37986535	1.380776668	271.8564148	500.9032562	20722898.92	3.646538563	149.9897461	1.965167632	534.3384705	75.68070873	392.9174745	406.222229	193.7367554	340.6017151	60.80152721	402.3650679	-0.32432639	72030782.47	0.086303711	7513.506058	86.68048257	4.642857143	0.082908163	11.81122449	79.28571429	11	1414.267857	0.18928808	0.051703022	21.71428571	0.387755102	0.64096091
CH0073	1	2	0.964197931	0.828293191	14.22794236	17.17742282	22.78804636	21.81648733	18.96782972	23.28770649	2986.959883	16.56243555	0.802678884	1249.573709	0.418342984	3055.319321	0.038151501	0.517160701	1.245828213	348.374137	604.061577	202144770.6	3.880000531	140.628092	2.175859354	680.767809	80.38469599	470.1383718	466.629578	255.68744	425.080369	61.5614717	479.5532271	0.085482827	702635748.9	0.074703517	8941.208955	94.55796611	13	0.07027027	15.7158802	84.74054054	83.41081081	9183.135135	1.396871633	0.055837653	38.91351351	0.210343316	0.462451302
CH0074	1	1	0.714819483	0	0	8.51841667	9.790540314	11.1487169	8.963930543	11.32945863	277.7825657	6.089130201	0.819701513	251.1684261	0.904190749	305.8794467	0.039371547	0.550766112	1.219956269	334.9384548	485.0102466	15700064.61	3.053584659	85.47435725	2.543691162	505.2820411	49.36045673	418.3636279	437.2051194	263.2307639	242.0512772	37.32652986	422.3858723	-0.663201571	54571898.6	0.139721074	3381.699979	58.15238584	4.375	0.13671875	5	41	16.75	1277.6875	0.414929584	0.072002402	10.8125	0.337890625	0.576080714
CH0075	1	1	0.342005068	0.30614948	7.69341324	25.1295976	24.25347767	24.6961363	10.83365885	25.42565329	782.9471065	8.594449735	0.60700035	676.7840768	0.864405873	830.7407701	0.025088939	0.22364893	1.647445509	336.4929934	512.4119687	43944132.49	3.427443054	98.6461544	2.559445882	567.2153878	55.47818399	423.4309361	419.2461562	230.1743603	337.0410275	40.98749856	428.796762	-0.059419013	152745533.3	0.104707551	4572.905459	67.62326123	8.12195122	0.099048186	8.1310232	66.59756098	22.76829268	2078.231707	0.355653448	0.041301367	24.48780488	0.298631767	0.556451625
CH0076	1	1	0.614537469	0.556135202	29.58359324	53.1949661	68.5337717	58.8063969	43.29816062	68.61605689	26534.02163	32.69029983	0.608768142	7066.986479	0.266336803	26722.73414	0.02519862	0.225608652	1.642661519	354.3421118	663.4490604	2171154839	4.294663106	180.9406528	2.550201834	902.1901996	100.0227193	517.4680523	525.2305062	160.8361359	741.3540637	74.1974352	531.4209985	-0.127346095	7546721321	0.057511822	14635.09251	120.9755864	90.47990544	0.053475121	27.91757485	210.6146572	276.7907801	95267.19326	0.938135117	0.011291166	444.1229314	0.262484002	0.52320095
CH0077	1	1	0.789115849	0.734597264	18.29849733	24.90956368	29.79127385	28.96147558	28.89843644	33.87529517	5881.082715	19.65653148	0.680639237	2314.93429	0.393623828	6006.360045	0.029790264	0.315319584	1.4692071	407.142849	910.7936325	781955792.7	4.955544358	283.4920578	2.548479991	1197.301563	160.7862984	643.8243	621.2698288	168.8888855	1028.412678	118.3037659	672.6965983	0.34258712	2718002332	0.036280168	38010.98413	194.9640586	28.21182266	0.034743624	66.58063166	455.9137931	11.62315271	5767.027094	0.040565221	0.006616176	341.0541872	0.420017472	0.673507642
CH0078	0	1	0.768572253	0.549946396	10.97044432	19.94820658	19.25750382	24.29380408	21.48611499	24.51847854	2379.705091	15.33163807	0.748237953	1152.019466	0.484101778	2452.924208	0.034336694	0.418908527	1.336473237	282.146492	466.2842026	86684127.77	3.525634049	92.06885529	2.996198812	579.1427994	56.7104432	370.1158245	363.8204765	178.1977844	400.945015	39.78006298	376.9683375	0.423983196	348573107.4	0.10214996	5119.40396	71.5500102	12.37579618	0.078826727	12.72075946	78.46496815	64.82802548	4338.324841	1.201117164	0.043035113	45.64968153	0.290762303	0.553506281
CH0079	1	1	0.925480533	0.64602932	17.10536463	26.47769087	32.01877803	30.2200426	29.17051918	32.98604609	7102.140163	24.50458745	0.682095286	2619.581424	0.368843949	7212.500104	0.029885908	0.317347546	1.466070826	387.8505392	811.6131654	834763978.8	4.681656205	272.9318609	2.144689503	1012.720852	139.9642492	612.4109824	628.4615219	193.9252696	818.7955828	107.6918771	634.2679981	-0.187849764	2901559173	0.042956597	27248.68208	165.0717483	32.67790262	0.040796383	45.95665842	307.9438202	21.84394507	10252.88514	0.078726659	0.010536	277.5468165	0.346500395	0.609088307
CH0080	1	2	0.732602671	0.6207198	54.41934634	87.67135562	87.56435442	118.9792337	96.60525196	119.6621044	171881.8431	64.22826928	0.502314485	29761.97569	0.173153692	172741.9844	0.018886976	0.126743911	1.990784719	669.1655638	1265.089126	45222228571	5.174239592	299.6263719	3.285579224	2054.105238	184.8858066	925.0342651	882.233206	296.29719	1757.808048	127.7472765	953.9176707	0.70913501	1.57E+11	0.033440326	54270.5308	232.9603632	387.7751032	0.026669539	113.3279928	896.1922283	242.728542	112362.6219	0.607865396	0.002427554	4893.095186	0.336526491	0.600088177
CH0081	0	2	0.805894797	0.596418517	14.16450296	23.7492676	28.17135428	27.42434919	21.88498098	30.28717865	4284.338803	19.13941119	0.713029559	1789.091127	0.41758862	4365.73284	0.031941858	0.362512179	1.402466402	321.6923046	579.0461483	264710501.6	4.006103377	131.0598278	2.768518295	724.4034119	78.48471136	448.4454473	447.9863205	171.5692291	552.8341827	55.42174513	459.0825294	-0.065906311	920107746.7	0.071896933	9653.449596	98.25196993	20.85795455	0.059255553	21.51774761	180.9801136	67.88068182	10088.32955	0.580942355	0.015798003	109.2443182	0.310353177	0.571756432
CH0084	1	1	0.845651031	0.565630785	9.265339414	16.38054305	20.00302461	19.58107763	15.09851277	20.54848847	1481.313545	13.85222312	0.722412079	869.8888979	0.587241574	1532.872757	0.032574396	0.377011846	1.384251495	369.1502247	639.2601452	115161034.1	4.062520419	148.5604563	2.644629454	738.3004494	84.69585784	500.2954306	504.2051849	202.5824404	535.718009	61.92425112	511.0148058	-0.157578325	400288462.2	0.067415326	10840.61391	104.1182688	11.84324324	0.064017531	19.01487217	158.6378378	13.62702703	2383.886486	0.126230622	0.020159514	69.03243243	0.373148283	0.6321134
CH0085	1	1	0.892153445	0.828639222	17.57340238	21.20754354	28.96147672	27.42435522	23.11874916	30.40618649	4684.503465	18.92038304	0.678135744	1996.533177	0.42619953	4772.414845	0.029626055	0.311852987	1.474631015	513.1059768	988.7589626	803442707.6	4.834331201	262.1709371	2.48145767	1183.514516	146.1202181	743.4568745	741.569222	299.6239281	883.8905878	105.1345603	764.9660974	0.163619699	2792688933	0.039791972	32445.0058	180.1249727	23.0152439	0.035084213	62.12647791	415.1768293	11.16310976	4448.521341	0.046551237	0.008235029	268.6097561	0.409466092	0.663852418
CH0086	1	1	0.936969137	0.650871498	26.02037997	39.97775298	48.54061907	45.82836261	49.9406997	54.44906325	24467.03073	37.45792073	0.612205425	6657.448191	0.272098738	24651.10879	0.025412339	0.229451828	1.633438644	443.6249156	830.6168633	2903507516	4.580149503	195.0691118	3.069667682	1195.584879	117.958745	622.3721661	607.2312675	239.1169758	956.4679031	82.06862843	639.8484376	0.472295907	10092312415	0.048972826	22058.90991	148.5224222	98.16339869	0.042772723	44.0866098	302.7847495	44.44618736	12153.33377	0.218026525	0.008426694	725.7363834	0.316225004	0.579949482
CH0088	1	1	0.821816557	0.533589963	14.64743852	27.45073848	33.87793752	35.08240581	25.43381903	35.43448996	5085.971208	22.55947139	0.525022487	2724.094387	0.535609479	5193.000075	0.020182071	0.14472172	1.904680324	222.5152493	579.1941047	257865659.1	4.409527217	193.0647016	2.648739089	788.6202216	109.5116171	393.2982	379.584837	98.16849232	690.4517293	79.83380998	415.4525758	0.382470129	896316189.3	0.05271958	17917.36864	133.8557755	25.9453125	0.050674438	31.67208481	205.4277344	27.94140625	5242.646484	0.249172236	0.014382893	156.0507813	0.304786682	0.564937002
CH0089	0	1	0.58941226	0.350931689	17.82356049	50.78925919	57.27149916	36.44557747	57.87882386	59.76319404	14587.49148	29.93581207	0.536134026	5385.150321	0.369162191	14807.34228	0.020826147	0.1541062	1.86520525	456.7248729	795.7337599	1808775865	4.369742036	168.5179967	2.730278299	979.8704977	102.8262734	638.8763672	651.0548944	259.7643266	720.1061711	72.52367237	651.6097556	-0.314321504	6287127544	0.056157729	16432.26093	128.1883806	54.62602965	0.04499673	36.68218193	252.3171334	77.93739703	23965.70264	0.313428071	0.014452058	368.8138386	0.303800526	0.567876071
CH0093	1	1	0.717334014	0.45645793	13.89083028	30.43178653	32.20430495	40.0060551	31.5852718	40.92637398	5532.623459	21.82975558	0.570700111	2650.718304	0.479106942	5648.342056	0.022872351	0.185876236	1.752233759	458.5435925	1004.428822	949709985.6	4.960649647	349.3665466	1.985586102	1195.488652	175.2551243	736.3034342	747.8627639	245.6483531	949.8402987	137.0913458	764.4847377	-0.090873828	3301099602	0.034336947	42294.16703	205.6554571	27.03299492	0.034305831	64.80416269	414.2284264	11.38451777	8084.829949	0.031847381	0.007860085	340.2005076	0.431726533	0.68185878
CH0094	1	2	0.733642639	0.703487572	30.89067339	43.9107592	46.95226691	54.77967889	43.87811877	57.47008382	27715.69204	32.21480527	0.659072314	6719.983511	0.242461328	27942.78437	0.028385626	0.286285403	1.517284187	431.2834978	657.8900814	2532123137	3.869779182	113.3032918	3.586083533	880.8417201	70.72386495	553.7762095	562.8615141	215.6417489	665.1999712	47.84508905	561.2306703	-0.487955411	8801414457	0.083915873	8311.775143	91.16893738	60.84355556	0.05408316	26.86960988	191.9635556	1705.481778	429839.9076	7.057002169	0.015364518	302.3475556	0.268753383	0.528650044
CH0095	1	1	0.427743277	0.323659234	24.18851933	74.73452564	57.88693686	47.63248125	78.63234173	79.23021828	30074.09782	31.96719092	0.511609613	9141.283276	0.303958687	30396.77755	0.019413638	0.133910949	1.954615346	616.6585822	1014.285428	6262441124	4.64167394	185.3345466	3.463546496	1327.669297	120.0770736	831.6412616	845.7994761	245.9894891	1081.679808	79.09998693	846.2368265	-0.422593361	21767642051	0.049837565	24489.57857	156.4914649	119.9890378	0.036537466	58.00821426	633.1607795	53.09409257	35455.97473	0.086015757	0.003423347	1186.94458	0.361432576	0.622044943
CH0101	1	2	0.811033797	0.653763955	37.2542107	56.98419191	55.74359111	65.98784177	69.74890967	73.058739	61751.45621	46.21610554	0.653266794	11565.33837	0.187288512	62142.20572	0.028011396	0.278786507	1.530768147	758.1734309	1558.681419	26492367670	5.670600553	327.1306682	4.957715434	2697.865863	243.920811	1168.536502	1146.881637	157.7924399	2540.073423	146.2685168	1217.309245	0.823186696	92084917870	0.026033999	116364.2428	341.122035	137.0733871	0.018423842	268.7931608	2000.024194	41.06505376	67839.86116	0.028087002	0.001222397	3161.935484	0.424991328	0.677658201
CH0102	1	1	0.584767653	0.328734274	16.19198848	49.25555309	46.57540289	35.74523078	31.02287777	46.81225843	4361.96728	28.8030542	0.469361068	2750.62887	0.630593651	4615.99778	0.017059232	0.103400155	2.130555917	304.361176	484.9982967	210106599.7	3.567005695	91.55580091	3.472587962	660.6864552	56.81991376	391.1524828	386.0190525	148.4688663	512.2175889	40.04233702	397.7597277	0.385453144	730309938.1	0.09950646	5212.536165	72.19789585	34.58208955	0.086025098	11.65077597	130.3631841	32.15920398	4283.039801	0.291923561	0.014775718	105.7064677	0.262951412	0.52196524
CH0103	0	1	0.726898997	0.526571893	11.53317399	21.90237295	26.72407123	27.42434919	19.94235467	28.20338395	2357.96498	15.92081292	0.656548952	1304.894034	0.553398394	2429.655458	0.028222764	0.283009711	1.523115674	287.6253903	526.7745912	124990371.4	3.910907157	119.5746005	3.007485927	694.825381	73.64268817	412.5908574	416.8952286	158.355552	536.4698291	51.32515731	422.8630046	-0.019771272	434454274.7	0.078511915	8581.905088	92.63857235	12.23958333	0.06374783	19.25518121	132.921875	72.16145833	9820.645833	0.713260248	0.028602094	62.78125	0.326985677	0.589997394
CH0104	1	1	0.892878054	0.857185405	29.64846108	34.58815434	40.43814385	44.15031672	45.96332182	53.66208042	19700.9826	30.88300395	0.554170519	6365.501596	0.323105792	19920.39897	0.02188588	0.170188517	1.804498735	416.9128833	774.2667832	2218465328	4.541928548	184.3492341	3.42909965	1276.263928	112.1786623	605.5051957	615.4428277	121.9541087	1154.30982	76.96305257	622.1729401	-0.098078156	7711169855	0.051427732	20462.62532	143.047633	80.04004107	0.041088317	47.06359679	441.273614	46.60318275	23123.2115	0.107834337	0.005161242	676.1827515	0.347116402	0.609192492
CH0105	1	1	0.863599432	0.671277501	16.20300161	24.13756097	27.79225032	31.55725124	27.55506738	32.19452666	5648.343455	20.84518395	0.70709044	2169.151523	0.38403322	5766.52418	0.031543605	0.353528879	1.414246246	309.4564235	770.6162968	481453358.8	4.675872301	214.0600824	2.834086039	981.8842912	133.2443508	511.6976764	493.2688856	183.8124621	798.0718291	91.55230107	538.7086108	0.583987282	1673485494	0.044881682	28372.45525	168.4412516	27.78930818	0.043693881	48.83910842	211.6823899	18.11477987	4742.193396	0.166236314	0.024041371	220.245283	0.346297615	0.608490776
CH0109	1	2	0.609761971	0	0	10.5527218	9.790540689	12.68300411	10.93733259	12.84217028	359.4663039	6.434648447	0.80905334	302.1893074	0.840661014	392.7770411	0.038606871	0.529579867	1.236012448	238.0114101	391.1142554	11658645.71	3.193920369	96.94284964	2.250786184	454.6285362	50.25306884	315.5301905	314.2285471	187.1999855	267.4285507	37.86094945	321.206874	0.05990382	40524321.84	0.122719085	3614.554773	60.12116742	3.777777778	0.104938272	7.49691358	42.83333333	19.36111111	831.5277778	0.877692856	0.079434321	9	0.25	0.505698289
CH0110	1	1	0.825647956	0.663371175	21.83103706	32.90923374	37.56180571	38.75079183	31.06650031	38.89613435	7143.41298	27.17144158	0.42882192	4182.901653	0.585560665	7306.345884	0.014897533	0.078855307	2.331970346	278.9743924	547.3211889	378580354.8	4.065545627	151.4432416	2.536586677	669.5385418	84.46587607	411.6297433	411.8193412	108.932858	560.6056838	61.30721857	424.3875953	0.073451199	1315908191	0.066950872	10665.78551	103.2752899	40.39781591	0.063023114	18.77577206	172.8299532	34.4648986	6654.560062	0.248668161	0.014437299	171.3369735	0.26729637	0.5277457
CH0111	1	1	0.569945276	0.479353595	8.587771451	17.91531667	18.40458232	19.17340021	16.25048827	22.38835448	1005.115476	10.2107501	0.695699108	697.4932111	0.69394336	1063.626521	0.030784425	0.336716454	1.437403022	249.4427429	455.7880486	39120625.97	3.66398207	122.1094056	2.403311156	545.900872	66.45700845	348.4925869	339.5555663	154.1059878	391.7948842	49.16055347	357.5544475	0.266012705	135979527.2	0.087359563	6398.099796	79.98812284	9.747663551	0.091099659	10.48248755	71.6728972	18.03738318	1590.018692	0.345794395	0.039567513	31.82242991	0.297405887	0.555335525
CH0112	0	2	0.803131824	0.64906494	13.83525103	21.31566531	27.06814675	26.39263699	19.85160401	27.3996571	3508.055774	17.11928917	0.701686697	1591.177177	0.453578073	3576.704871	0.031182702	0.345485424	1.425137464	339.1249925	1230.092658	603936631.4	5.31530043	581.0658689	2.02598717	1420.383235	296.0228849	687.1251924	550.4834547	210.678853	1209.704382	235.985872	766.1044743	0.646606819	2099225550	0.029869452	114775.0355	338.7846447	13.41263941	0.024930557	172.7916454	640.4925651	7.30669145	3177.618959	0.11760453	0.015792906	231.1672862	0.429678971	0.677982613
CH0113	1	1	0.773257363	0.62075393	17.29253866	27.85731646	30.49407236	28.57575585	27.63552347	31.6940101	4080.132653	21.54087508	0.552291116	2235.796419	0.547971502	4276.475578	0.021774639	0.168462861	1.810639302	387.74358	786.565548	334856302.7	4.575253756	210.489372	2.626376742	997.05492	124.4837459	611.0046007	642.546504	199.410984	797.643936	90.21564517	629.8802853	-0.355963603	1696688152	0.049513151	23422.55176	153.0442804	23.55882353	0.043306661	42.63453922	347.5349265	4.139705882	1593.198529	0.023859666	0.009679871	292.7610294	0.538163657	0.762031477
CH0114	1	1	0.583713387	0.471079247	40.91340055	86.85035656	73.62725879	104.9204251	73.00323604	105.845156	94597.38786	50.69571575	0.451757231	22224.48849	0.234937655	95009.708	0.016108554	0.092196692	2.213578291	588.2393162	882.3589744	10730823758	4.243492317	136.5555556	3.882485997	1260.512821	91.08109635	746.9719919	756.3076923	189.0769231	1071.435897	60.96267415	756.4919556	-0.347946883	54372163186	0.066699593	14312.92212	119.6366253	258.17606	0.045049042	38.76265859	526.4086547	579.7635666	348297.7402	0.979530627	0.003075208	2249.52661	0.392519039	0.650953255
CH0116	1	1	0.941423071	0.647297218	24.04935625	37.15349858	45.5760824	40.8767033	40.901684	51.24549894	17066.82337	34.97716071	0.573184826	5592.739219	0.327696555	17212.66642	0.023021886	0.188314626	1.744637952	402.8256633	649.6017454	1453235216	3.937476656	134.2752211	2.807534384	758.4735463	77.28432151	533.2981396	544.3590045	127.017101	631.4564452	55.61870311	541.723454	-0.431005509	5051303112	0.074891658	9057.394875	95.17034662	55.05549133	0.063647967	19.21827792	228.8150289	354.783815	124731.622	1.104327675	0.008313279	220.6046243	0.255034248	0.515242103
CH0117	0	1	0.516156504	0.390076032	38.49670848	98.69026888	102.3829184	109.7561774	72.2382803	119.4371689	20655.55753	50.93962413	0.352757023	10320.4762	0.49964646	20963.175	0.011115075	0.043896208	2.834812447	366.449069	785.7196255	1990921218	4.645053198	204.6832638	5.136111448	1531.823135	131.1688067	548.37436	515.0095024	178.2725201	1353.550615	87.71524026	574.556012	1.215802046	6920250358	0.049446978	29400.17212	171.4647839	106.6361474	0.042265615	60.97554437	322.9072533	15.38684106	3692.651209	0.110765294	0.009305515	934.6512089	0.370452322	0.6310918
CH0118	0	1	0.853232019	0.700876909	14.63965762	20.8876301	25.90310253	24.31193299	23.16751265	26.12003294	3829.286255	17.8219948	0.71273566	1660.736986	0.433693612	3917.34246	0.031922111	0.3620641	1.403044713	392.5680621	658.4015529	311875461.1	3.982796913	126.7345712	2.952374968	877.8687372	78.69702279	516.7683258	510.029372	290.5621877	587.3065495	55.74873458	526.0519617	0.331664389	1084048789	0.073868875	9681.16382	98.39290534	19.78846154	0.063424556	21.36430597	114.7467949	42.27884615	5096.160256	0.563559182	0.035562926	87.70512821	0.28110618	0.546502016
CH0119	1	1	0.768377686	0.516129577	28.57925002	55.37223842	62.46907776	59.93172329	52.56536342	67.48503836	46092.34254	42.54679245	0.668869266	9294.5579	0.201650803	46260.77896	0.029020891	0.299242809	1.49506047	744.2256489	1202.994884	12680291685	4.899145241	239.5794897	3.329620082	1496.097452	145.3804163	958.2080359	953.2205229	239.5794897	1256.517962	99.62356995	976.0945982	-0.296546528	44075450501	0.040016303	34598.02448	186.0054421	108.9710884	0.030887497	81.70556507	837.1451247	243.7071995	199090.337	0.330228876	0.003104652	1281.859977	0.363338996	0.625479993
CH0121	0	1	0.352336853	0.228442326	12.2660892	53.69446818	54.23813486	57.54550365	24.22479763	58.86779978	5963.926542	18.91853995	0.477883862	3327.999737	0.558021584	6079.35551	0.017525985	0.109135764	2.09255863	369.7641506	719.7195075	499381631.3	4.320952913	156.2693732	4.136976104	1071.875841	105.4212235	516.5626527	488.6169133	233.3035712	838.5722702	71.0509699	534.3445413	1.047879051	1735802442	0.061081052	18687.11461	136.7008215	23.125	0.049838362	45.54172395	199.9116379	70.67025862	11244.24569	0.643506378	0.019148013	144.137931	0.310642093	0.575058982
CH0122	1	2	0.940481911	0.911254465	47.14871872	51.74045292	71.5342509	65.24423922	62.82659979	73.45693389	74071.79675	48.66096002	0.574058191	14858.10623	0.200590601	74384.33842	0.023074524	0.189176748	1.741983678	542.0864625	898.3532371	11903162827	4.495501872	180.6954875	3.077466028	1202.838618	109.4041814	732.8544191	744.3575306	221.1497011	981.6889172	75.68817546	745.8032998	-0.321952369	41374247292	0.052499397	19146.96248	138.3725496	188.0456938	0.039596903	47.37076143	456.6980417	378.110339	199378.7867	0.764270209	0.004358455	1425.664561	0.300203108	0.564251864
CH0124	1	2	0.803900304	0.764534318	51.79785401	67.75085541	77.17010807	74.71048208	79.08742196	82.55679563	126183.9928	54.46493328	0.627434996	19390.31642	0.153667006	126606.3151	0.02636647	0.247005268	1.593790601	815.4444814	1217.200055	38356019797	4.721958786	206.8444538	3.99391312	1909.33342	126.0064003	1013.278215	1006.377823	338.1111264	1571.222293	86.55917624	1026.178588	0.180362952	1.33E+11	0.045869583	26309.75217	162.2028118	333.048353	0.035161355	67.90732517	887.1468539	294.1026182	203329.0038	0.456713674	0.002237516	3203.691512	0.338227567	0.602169005
CH0125	1	1	0.862025362	0.565835857	17.77592268	31.41533445	34.93155973	39.66954255	35.91861596	40.66970195	9098.901989	27.08081505	0.677425433	3111.348207	0.341947656	9232.000133	0.02957952	0.310874066	1.47617723	488.947948	912.3485261	1388055426	4.756139043	223.2153676	2.818166986	1186.938859	132.952535	703.5710286	705.0771134	248.0170751	938.9217842	93.35438195	722.9185497	0.133387928	4824746941	0.042653483	27599.03717	166.1295795	34.98241758	0.038442217	55.57326893	384.9758242	30.16923077	14628.81538	0.086446921	0.00744079	301.0527473	0.330827195	0.594354954
CH0126	1	2	0.802483389	0.658275634	19.46802852	29.5742809	34.16320535	38.75079183	32.03230562	39.72295525	8767.093675	23.73286917	0.683503545	3008.249025	0.343129563	8880.929464	0.029978509	0.319317201	1.463050204	542.5982666	1112.326447	1931273440	5.15799742	333.3103638	3.192692451	1701.433136	188.076752	838.5046939	841.0273132	286.8019409	1414.631195	138.5974053	869.4136046	0.322285803	6712917104	0.032355421	52789.89406	229.7605146	32.9614711	0.028862934	102.4591846	579.1663748	17.13397548	11860.98074	0.040664815	0.006936768	449.1593695	0.39330943	0.64951901
CH0127	1	1	0.678809131	0.628704779	21.51013036	34.21340362	32.01878629	46.4619015	38.58458267	46.58319108	11434.57009	23.22437079	0.714618265	3434.708669	0.300379345	11564.33722	0.032048672	0.36494073	1.399348504	448.991503	621.8950632	979793154.6	3.500659343	89.24054718	3.573665888	858.9402666	54.10036482	538.2437853	541.0208173	287.2430112	571.6972554	37.45474827	542.6762309	-0.178284086	3405668304	0.105999144	4791.119215	69.21791109	36.12770138	0.070977802	16.17247888	121.1041257	770.9646365	100832.8114	6.34623905	0.020305984	132.497053	0.260308552	0.521475647
CH0128	1	1	0.654751743	0.556309578	11.41483569	20.51885521	24.25348312	25.47886586	16.25048827	26.85887504	2055.4177	13.43475621	0.632044553	1236.905422	0.601778131	2113.349428	0.026657561	0.252489358	1.582166947	300.8898983	533.6537819	105684770.5	3.815232026	147.6063652	2.239804029	624.4884682	77.25353827	406.8279054	393.1438766	201.5394602	422.949008	59.12204794	416.9216183	0.212720277	367350081.2	0.07897442	8314.691145	91.18492828	15.17475728	0.07366387	13.72674145	91.61165049	24.88349515	1857.961165	0.693008267	0.041123697	58.25242718	0.282778773	0.536568952
CH0129	0	1	0.411980818	0.389580403	52.20994092	134.0158297	118.1451684	134.3464989	69.83945911	135.127246	38309.00503	55.21195114	0.325488397	16884.27929	0.440739176	38850.233	0.009851495	0.034483119	3.072306134	409.8901153	846.0131979	4513433012	4.767076608	236.0967064	3.81106745	1711.701121	140.2163156	610.441057	586.9626451	186.9098926	1524.791229	98.71347968	635.4638872	0.806343717	15688281664	0.04317279	31176.06796	176.5674601	133.2776364	0.037680983	63.09946893	438.6612949	49.33813967	13654.81764	0.276565033	0.005163923	1141.151541	0.32263261	0.586802849
CH0130	1	2	0.749692137	0.445484176	24.27437927	54.48987996	59.07828952	64.23268672	55.4245973	66.97474604	29978.93754	40.85063457	0.571402558	8167.442818	0.272439369	30216.02307	0.022914593	0.18656344	1.75007967	608.1856194	1016.31018	5878051869	4.679435068	212.0647225	3.060574372	1452.443288	124.8288422	807.1571936	796.2430148	272.0830402	1180.360248	88.10735723	822.3029858	0.265149675	20431536971	0.045789853	24679.46521	157.096993	103.3185438	0.039180335	50.82056767	552.3291619	108.4243458	52540.63519	0.249057772	0.003460655	858.2726583	0.325473136	0.588118514
CH0131	1	1	0.721605766	0.544995152	12.88162414	23.63621783	24.4665789	25.47885549	25.71622956	29.97472727	2599.395336	17.05603107	0.615279121	1485.913414	0.571638101	2690.348104	0.02560396	0.232925231	1.625278618	285.547248	536.723068	139508062.9	3.900379938	158.63736	2.153901308	660.989	82.0159674	413.5160848	407.169224	195.652744	465.336256	64.06983532	424.5503213	0.119609671	484916346.8	0.073216086	9247.422913	96.16352174	15.47488584	0.070661579	15.71401764	117.9178082	30.71232877	3458.456621	0.527478956	0.024331031	54.35159817	0.248180814	0.501158101
CH0133	1	1	0.875191263	0.371445235	9.010563051	24.25811991	24.74418378	26.4463617	25.92601873	29.64156212	3199.858982	21.2304946	0.631582829	1662.676288	0.519609238	3302.108481	0.026628356	0.251936413	1.583323603	296.443917	769.556431	334312251.3	4.64940537	265.7514913	2.15894783	922.269964	144.5798399	568.0123912	604.865366	146.724767	775.545197	110.1598041	593.2180316	-0.397073411	1162037180	0.044341274	29269.55639	171.0834779	18.01240695	0.044695799	38.52442906	370.5235732	14.58064516	4560.258065	0.174089037	0.007947065	138.1761787	0.34286893	0.601467946
CH0134	1	2	0.736767782	0.405818542	8.720689313	21.48913471	21.34584652	21.81648194	23.77336433	28.32547729	1869.455928	15.83250212	0.619615593	1184.418749	0.633563344	1949.98099	0.025875121	0.237884976	1.613903865	419.062724	841.1843	231928661.6	4.619300535	229.4139	2.503028157	1030.833124	129.7534809	623.2315531	599.534992	281.414384	749.41874	94.75473849	642.9775068	0.348116762	806161285.5	0.046514214	25002.50539	158.1218056	12.85858586	0.043294902	42.17467605	257.8787879	8.616161616	1884.047138	0.079694265	0.015016816	131.2424242	0.441893684	0.689902112
CH0136	1	2	0.841988671	0.534788642	26.99644582	50.48058931	61.15452485	59.93172329	48.44959526	62.00123394	36386.03119	42.50408432	0.622649766	8528.318672	0.234384416	36576.91614	0.026065414	0.241396789	1.606039308	399.771372	735.243852	3896686500	4.305887844	153.75822	3.175128118	936.52734	100.555024	594.8287101	617.828484	134.188992	802.338348	67.64621326	608.5243319	-0.629771669	13544500174	0.062603505	16480.66818	128.3770547	84.799117	0.04679863	35.03212913	334.1197572	930.4806843	420177.6611	2.190149852	0.006791086	480.1854305	0.265002997	0.528355169
CH0137	0	2	0.419848251	0.267260232	18.11160884	67.76769099	59.16057699	50.67791643	49.9406997	67.83383336	14962.31698	28.45214655	0.513262586	5721.067668	0.382365089	15186.22311	0.0195078	0.135213116	1.948320466	616.2846132	1308.313704	4405303906	5.372864816	381.591497	2.361687046	1578.00995	212.7326677	970.3249148	972.627951	295.518227	1282.491723	156.0536102	1004.146121	-0.065400156	15312411989	0.026593395	66778.99111	258.4163136	56.86517899	0.026436624	106.8275627	766.1543468	10.9758252	13140.02417	0.018755912	0.004843202	973.6843329	0.452665892	0.699652384
CH0138	0	2	0.534049639	0.46205316	39.50981584	85.50924276	104.2971776	87.18797189	80.0067441	105.2900947	44785.56765	45.66618021	0.503081336	12122.84747	0.270686476	45138.08219	0.018930243	0.127325273	1.987750147	616.5777778	1016.336996	9367609818	4.683524229	213.4307692	3.328912457	1358.503785	127.4673841	834.0709731	857.1108669	193.1040293	1165.399756	88.98073903	849.3304553	-0.455024935	32560907279	0.046846882	25687.834	160.2742462	142.3207547	0.038917352	52.95741424	671.0719169	194.3368882	172189.3601	0.231835554	0.002888415	1148.829368	0.314145302	0.577287253
CH0140	0	1	0.707702474	0.461247824	8.010889837	17.36786478	18.40457993	18.78090676	14.75067861	21.32469175	1091.868036	12.29128088	0.678722202	755.5075994	0.691940394	1143.572093	0.029664495	0.312662767	1.473356843	308.446116	510.0645528	51069435.18	3.41688754	87.76922	2.893363139	584.292236	57.98581057	387.1068499	368.630724	233.215356	351.07688	39.64410983	393.9876226	0.760165156	177512403.9	0.115178167	5374.533529	73.31121012	7.869565217	0.085538752	10.96916352	61.9673913	50.29347826	2422.76087	1.507701563	0.055669042	26.86956522	0.292060491	0.555314851
CH0141	1	1	0.379699244	0.314746166	18.74752337	59.56394506	58.48583888	35.08239242	51.69509467	62.56189779	9707.614809	22.61638491	0.480073766	4584.069296	0.472213761	9941.079556	0.017646592	0.110642995	2.083013218	317.375278	653.577903	664365300.8	4.234810686	177.514986	2.351919061	763.852364	99.74635858	466.353009	449.166707	201.721575	562.130789	73.3755125	481.9704967	0.380617003	2309268640	0.058850555	14810.4307	121.698113	48.71395881	0.055736795	25.20639083	135.6967963	37.05034325	5533.937071	0.488315192	0.0307994	254.2768879	0.290934654	0.555677602
CH0142	1	1	0.716341025	0.686294693	20.61765786	30.04198937	31.10339044	36.99024626	31.06650031	38.66102434	9223.455204	21.52030947	0.725963059	2929.759903	0.317642341	9374.512184	0.032814868	0.382598767	1.377480558	451.448668	932.8329696	1512872980	4.865049178	284.871352	2.621838613	1337.446856	154.2272422	725.2114641	743.562512	144.84984	1192.597016	114.4845849	748.9636841	-0.141877262	5258600736	0.039847761	35014.93235	187.1227735	32.62591432	0.034091864	71.3557213	574.7648903	32.84535005	26568.35841	0.051559005	0.004518952	313.6583072	0.327751627	0.587368496
CH0143	1	1	0.861889547	0.643077323	10.26286648	15.95899299	20.00302755	19.58108063	15.97028644	21.10124908	1629.474269	13.75488924	0.757441062	884.0977467	0.542566252	1685.81286	0.034972135	0.434556786	1.320234735	353.26008	606.429804	114904735.8	3.951749201	123.641028	3.341280313	786.003678	78.02846492	476.366969	473.957274	273.776562	512.227116	53.18791208	486.7411848	0.584482982	399397693.3	0.075770007	9991.491822	99.95745006	9.687116564	0.059430163	24.95825963	114.1042945	27.20858896	2677.607362	0.399381919	0.039889007	59.66257669	0.366028078	0.626928243
CH0144	1	1	0.801624405	0.657558744	24.14558987	36.72004987	46.46189012	42.44569666	40.984375	49.85964144	16155.8474	29.43568813	0.639218884	4834.902158	0.299266392	16326.31142	0.027112731	0.261185335	1.564409353	853.590978	1574.269866	7189639905	5.414690061	360.339444	2.695247029	1866.676464	215.4432803	1207.444697	1190.301606	378.061056	1488.615408	151.1541995	1237.209624	-0.14024424	24990483315	0.027170528	72764.9569	269.7498043	52.79953811	0.024387777	129.8911672	1200.767667	16.50669746	21004.54688	0.019762105	0.003005549	914.7718245	0.422527402	0.675677087
CH0146	0	2	0.946177721	0.775411355	25.96759288	33.48879626	41.32154451	45.67449977	43.3346354	49.11622235	17071.17247	31.68635294	0.629383477	5094.219893	0.298410663	17233.5261	0.026489385	0.249313624	1.588856456	546.0659341	1070.505495	3524271322	5.013730957	312.9065934	2.607703953	1497.626374	167.9963829	818.2461468	821.8021978	329.8021978	1167.824176	125.5110178	843.1044989	0.14798769	12250024571	0.034447487	41298.43945	203.2201748	63.13103098	0.032062484	75.56888449	470.9101067	17.88217369	9296.800914	0.072799731	0.007835021	653.460132	0.331874115	0.593015523
CH0147	1	1	0.574693262	0.473635793	47.31066937	99.8882898	129.8056804	102.1093345	75.59116301	133.5002479	148274.7396	57.40512711	0.520930898	26006.51273	0.175394088	148678.5243	0.019946608	0.141364497	1.919640407	451.3247863	796.9106227	17149482384	4.448529862	185.6879121	3.056457693	1271.446398	106.8426494	619.001611	611.2227106	170.2139194	1101.232479	76.20791846	633.1922282	0.280237132	59610037263	0.052977679	17769.40338	133.3019256	312.3650923	0.042394828	42.493274	426.4309175	1154.470413	367605.9701	4.174205602	0.004496915	2032.473127	0.275851402	0.539733773
CH0149	0	1	0.950767706	0.863553707	72.55541428	84.01957359	111.5440149	100.676904	99.43976982	123.0658463	274476.1723	79.88309722	0.524746823	38922.79978	0.141807573	274999.7306	0.020166178	0.14449388	1.905680903	720.190497	1312.08795	85036712282	5.236287944	300.322353	2.99545917	2011.86819	181.7831665	1010.988233	1005.934095	148.703301	1863.164889	125.6213389	1036.742899	0.130530707	2.96E+11	0.03121535	52738.63243	229.648933	510.3350299	0.026504026	108.8668036	1406.987847	279.5208517	347793.9982	0.265315464	0.00114507	5882.916385	0.305526688	0.570060588
CH0150	0	1	0.573139733	0.479377367	7.517130425	15.68102907	17.38287139	17.70450841	10.495023	18.63614282	694.7466322	8.987420819	0.678378756	559.1944496	0.804889759	736.8919876	0.029641982	0.312188368	1.474102765	384.5685732	717.906276	63697118.17	4.129010722	207.282798	1.981340171	795.426672	109.7073727	533.2786388	512.308704	316.822488	478.604184	87.06495627	548.1405883	0.36235078	221405169.9	0.065192239	16071.99792	126.7753837	7.136752137	0.060997882	23.91452991	117.3589744	6.786324786	786.4786325	0.217662212	0.038518969	51.94017094	0.443933085	0.689935663
CH0151	0	2	0.228654092	0.06396175	15.07095257	235.624458	154.0263511	27.06814309	47.36123079	166.4956516	5789.406137	53.87649651	0.40712108	3829.862767	0.661529469	6027.215835	0.013781112	0.067479331	2.45627173	315.969192	550.9399324	326355901.8	3.855992971	127.892292	3.539000696	837.569128	73.94067921	423.9865064	412.515334	137.92306	699.646068	53.03214273	433.8316063	0.592903442	1134381464	0.080545279	8445.305	91.89834057	35.78998073	0.0689595	19.32405211	173.8208092	38.36608863	6472.350674	0.296794999	0.011851495	151.9364162	0.292748393	0.556125986
CH0152	0	1	0.699123427	0.601589929	9.22400327	15.33270892	18.40457913	17.3828604	11.75301241	19.25562438	1089.840358	10.719456	0.778687059	657.7029019	0.603485544	1133.144314	0.036453843	0.472159652	1.284212943	341.638088	527.0666555	61658419.63	3.457907363	110.133331	2.170289194	570.895226	59.10606041	429.1642328	427.04761	269.71428	301.180946	44.78892633	434.8979841	0.079077019	214318673.7	0.097877225	4954.317829	70.38691518	9	0.102272727	7.466813017	48.39772727	37.70454545	3067.602273	0.718084706	0.064857257	25.38636364	0.288481405	0.554572618
CH0154	1	2	0.786839396	0.622965415	13.16336973	21.1301774	24.83547697	23.28770649	24.23411307	26.8024163	2990.290957	16.62605602	0.615411309	1631.026248	0.545440652	3065.747032	0.025612212	0.233075389	1.624929515	203.045175	484.884	114050232.7	4.069274293	169.7094	2.181109274	618.2271	91.96043273	343.1743145	345.47985	115.15995	503.06715	70.95554373	359.5951249	0.144572266	396427621.8	0.065613093	11540.04369	107.4245954	14.0995671	0.061037087	20.98570117	130.9177489	41.30735931	4952.87013	0.73041276	0.028554577	48.06493506	0.208073312	0.438828288
CH0155	1	1	0.523998966	0.47410149	37.17833898	78.41852381	74.24681463	107.2822951	63.11692592	108.7388054	63394.54484	41.09122541	0.588372653	13067.7125	0.206133076	63678.55514	0.023942946	0.203684244	1.699603127	614.11966	890.473507	10809789394	4.190716329	131.198291	3.972647483	1278.485474	86.36440989	759.6739732	769.0453015	267.979488	1010.505986	56.58059704	768.149729	-0.242461271	37573786569	0.068888459	12949.46062	113.7956968	127.0390209	0.045065279	40.35360293	439.5310394	2104.876907	1021325.979	4.431515775	0.004743089	720.8197943	0.25570053	0.518480531
CH0157	1	1	0.682090675	0.426972671	18.51159419	43.35545446	48.54061907	43.45715945	34.84693791	50.02449889	13983.8501	29.57235119	0.616441987	4553.476358	0.325623939	14126.07249	0.025676581	0.234248401	1.622212667	608.2813187	971.2879121	2618135188	4.530254149	186.4087912	3.088765174	1265.617582	112.0763884	789.9008956	791.4197802	418.6021978	847.0153846	77.30636133	802.6370151	0.241839655	9100385693	0.051044508	20282.75322	142.4175313	54.27703236	0.042839015	42.12264583	286.4143646	54.88082084	15683.01263	0.256766701	0.01066749	414.8121547	0.327397123	0.59159893
CH0158	0	1	0.776460836	0.571057369	12.61894484	22.0975081	27.06817605	25.76957354	19.89703108	27.59668059	2917.301316	17.15784961	0.701342114	1407.802499	0.482570138	2989.281594	0.031159735	0.344976692	1.425837662	402.8322344	905.1315751	363898431.9	4.735498766	336.9663004	2.290276382	1155.040293	174.3722764	618.7135497	546.0190476	292.1010989	862.9391941	135.9376367	650.4903623	0.624343788	1264877773	0.045167658	40331.25492	200.8264298	13.16618911	0.03772547	65.98259456	278.0229226	15.36389685	3696.375358	0.190174748	0.020294407	127.6303725	0.365703073	0.62711424
CH0160	1	1	0.50184233	0.403299652	7.784164019	19.30119198	23.87833057	24.94168223	13.04545277	25.63782288	847.106584	9.686155151	0.603724682	717.1399189	0.846575782	893.3071312	0.024886125	0.22004768	1.656384159	265.4523077	498.249768	37633290.57	3.819950972	115.8720391	2.994268557	630.7125763	71.79115531	371.9627713	359.4666667	188.2920635	442.4205128	49.90029895	382.6656991	0.557255323	130809676.4	0.082045148	8076.733975	89.87065136	8.807692308	0.084689349	15.16715976	80.40384615	10.125	883.7403846	0.263040809	0.039030415	29.94230769	0.287906805	0.546445268
CH0161	1	1	0.428329491	0.246274286	13.93165907	56.56968622	34.16321223	40.43814385	51.73873764	59.74430974	6278.928756	24.23046491	0.456475102	3605.709495	0.574255519	6513.841854	0.016361553	0.095115497	2.190699986	477.3738706	1022.24398	1142330593	5.072805975	295.1972527	2.651550095	1413.153114	169.1974836	752.4483033	752.417094	251.3326007	1161.820513	122.4150571	780.7484139	0.170751769	3970630110	0.033601414	43389.63668	208.3017923	38.75172414	0.033406659	71.26771626	492.9681034	4.156896552	2009.006897	0.028664754	0.007817988	569.5931034	0.491028537	0.727755513
CH0162	1	1	0.763519238	0.726140077	37.42511175	51.53979641	65.69926869	68.91845385	50.69429334	69.3884514	47569.02155	39.35162609	0.618847358	10259.27636	0.215671377	47779.7481	0.025827013	0.237001243	1.615907359	406.3501832	728.0440781	4692995158	4.366274382	164.8957265	3.219131584	1263.219048	100.192391	570.4195845	574.1904762	116.3103785	1146.908669	69.27086946	584.3013413	-0.251517294	16312390985	0.056994266	16029.55506	126.6078791	79.15893271	0.045915854	38.49757854	379.7824826	2163.785383	911197.3353	5.80806594	0.00554134	487.4535963	0.282745706	0.547086962
CH0165	1	1	0.867211215	0.736757426	31.98562697	43.4140544	52.78525395	52.44307784	46.14465674	56.9840222	30995.4866	37.64915488	0.621533526	7677.477233	0.247696619	31206.64764	0.025995353	0.24010084	1.608923668	644.392674	1023.05641	6617868573	4.686256516	179.367033	4.209258656	1534.584615	121.4840666	842.5143451	851.9934066	267.3897436	1267.194872	74.93654118	858.5572669	-0.101071864	23003062229	0.050377148	27290.15889	165.1973332	66.43579165	0.034262915	71.897619	584.234657	222.7158329	139138.5348	0.403531716	0.004716945	565.1856627	0.291483065	0.556453103
CH0167	1	2	0.891427448	0.75294194	55.18911858	73.29797381	91.64650982	84.05629409	85.41008613	94.17945843	126826.8901	65.33982576	0.451634674	27029.48322	0.213121075	127294.544	0.016101999	0.092121677	2.214178974	718.4395604	1164.316484	33253859936	4.827027206	250.3428571	2.743611209	1639.81978	140.9395023	937.086275	931.7494505	380.6989011	1259.120879	102.2521987	952.9058704	0.161200304	1.16E+11	0.040010672	29898.91105	172.9130159	354.4886901	0.035637749	60.10155477	579.343018	83.3280386	47940.30854	0.188134067	0.003400078	2909.573439	0.292507634	0.556544882
CH0168	1	1	0.659084933	0.567678976	52.97278895	93.31469229	111.9596344	109.2062248	77.56592458	114.2920166	206121.6666	61.50230775	0.600885794	28082.85675	0.13624408	206430.4427	0.024710799	0.216958071	1.664209755	598.0512821	951.5213675	38742678180	4.468960221	172.5470085	3.598908556	1422.25641	110.270798	795.1333772	819.1794872	211.0769231	1211.179487	73.37443908	807.6846202	-0.704804285	1.35E+11	0.055757321	20117.35829	141.8356735	423.0268254	0.037575664	52.7312876	533.5200746	3407.438355	2452446.125	4.835632966	0.003759285	3377.481258	0.300007218	0.56414129
CH0169	0	1	0.680328037	0.617284674	29.7702855	48.22780596	58.21926622	44.09648845	47.62262133	59.46210347	33796.0665	32.81072857	0.755703141	6689.243433	0.197929645	33963.05471	0.034851841	0.43157242	1.323270932	809.2964591	2159.325519	23410000880	6.240516825	593.0034188	2.7293715	2723.489866	376.7192101	1470.452883	1478.002442	241.5272283	2481.962637	253.2092835	1547.858329	-0.069943858	81370907850	0.015572232	233633.7248	483.3567262	82.1671647	0.014443165	382.1894551	2789.843382	6.096853577	19291.5022	0.007815499	0.001552689	2882.363333	0.506655534	0.739955506
CH0170	1	1	0.434114318	0.266388697	17.50315988	65.70533994	43.15388127	46.95225714	47.26104575	73.08727043	9622.455211	28.52362884	0.456967241	4787.656565	0.497550413	9840.2784	0.01638802	0.095423469	2.188340675	496.2095238	860.4	1333621707	4.529425896	201.8222222	2.859518235	1168.444444	115.9834206	671.4807466	667.6825397	235.2063492	933.2380952	84.09015893	686.3511934	0.204795682	4635538281	0.049997374	20191.56763	142.097036	54.40508475	0.046106004	37.734605	358.5694915	15.99237288	6084.940678	0.059529354	0.005981938	428.0050847	0.362716174	0.622484389
CH0171	0	2	0.612947599	0.447352889	23.69088812	52.95794145	60.83999958	57.78424083	46.94478659	62.78622687	20957.80593	32.46044307	0.506652397	7255.564929	0.346198689	21022.25495	0.019132161	0.130055973	1.9737398	371.621978	680.0166056	1658120638	4.251946854	158.7135531	2.961432563	918.7321123	95.92419979	509.8084895	494.2056166	141.9389499	776.7931624	67.29885388	523.6030543	0.456181753	5763464748	0.06184535	14255.46249	119.3962415	65.17334304	0.047467839	33.2344683	306.8441369	163.0793882	34995.89803	0.865266566	0.007212728	352.8863802	0.257018485	0.516491114
CH0173	1	2	0.951095472	0.718782616	23.07378754	32.1012042	40.03365452	39.12528702	41.94782031	43.09631222	14280.02606	30.53130996	0.689087081	4130.754171	0.289267971	14452.80744	0.0303466	0.327206802	1.451195397	706.1211233	1319.539194	4651875055	5.269739517	335.3089133	2.693171926	1731.771917	194.1911853	1030.507806	1049.319658	278.1091575	1453.662759	139.8958915	1057.722586	-0.153180836	16169469552	0.029752043	56830.73069	238.3919686	50.31226962	0.026494086	108.5211873	952.2722486	13.30384413	16113.67615	0.01574468	0.002842786	772.3270142	0.406701956	0.662623546
CH0174	1	1	0.739903612	0.711961482	21.2820988	29.89220532	30.85237216	37.09745848	31.50821114	41.34216941	9821.391248	22.1173507	0.757369651	2928.362932	0.298161723	9936.592041	0.034967189	0.434433888	1.320359217	566.7746032	941.204884	1823579390	4.534064441	205.1672772	2.742692867	1151.501343	118.1929249	770.6816412	789.8940171	197.4735043	954.0278388	85.13210227	784.2418042	-0.331733815	6111353947	0.050365791	21085.01532	145.2068019	44.05825243	0.042775002	41.47130644	549.7330097	36.06504854	26178.65825	0.056686629	0.003677854	336.2291262	0.326436045	0.588222145
CH0176	0	2	0.750594167	0.551031165	12.14822613	22.04635037	25.76953251	25.47885549	22.03913866	29.12467236	2958.282212	16.547862	0.704961155	1413.661201	0.477865565	3034.462396	0.03140123	0.350344708	1.418517875	448.4647131	795.232967	347455583.6	4.428514881	191.7228327	3.30783746	1162.007082	110.4881526	615.9173582	598.5086691	325.0952381	836.9118437	79.95800251	630.8738495	0.514560075	1207721538	0.053089438	18647.62183	136.5562955	18.35602094	0.048052411	38.20766975	183.2146597	10.82984293	1908.049738	0.163497933	0.031436227	130.9842932	0.34289082	0.602609123
CH0177	1	1	0.525044575	0.414982079	34.33066494	82.72806625	107.8515825	87.90378855	87.70735615	113.9373463	64763.47157	43.43592242	0.529890723	14718.08212	0.227259005	65204.47685	0.020463426	0.148784931	1.887181557	505.6153846	815.7692308	8409262824	4.360945191	158.3076923	3.634036903	1276.153846	98.03811883	657.5987157	651	235.8461538	1040.307692	66.50124442	669.5362899	0.33534116	29229787467	0.058672618	15842.77255	125.868076	176.0180066	0.044640631	40.04766129	363.4544763	502.5612478	144887.1037	1.904160296	0.005708621	1060.213289	0.268884933	0.530700155
CH0179	1	1	0.635399244	0.492442294	12.24561141	24.86709925	27.79224557	27.42435401	18.25226067	28.44246141	2881.668254	15.80053607	0.656775348	1491.065091	0.51743121	2968.420994	0.028237363	0.28330258	1.522590644	341.3494505	794.1775824	257497834.7	4.604187273	196.6	4.337140646	1162.316484	134.8972052	519.0991516	477.4571429	175.7157509	986.6007326	84.82960414	549.1081066	1.25247154	895037445.6	0.051629198	32055.78358	179.0412902	15.62535211	0.044015076	69.66522515	301.0478873	11.89859155	2498.76338	0.10692103	0.013658418	113.3830986	0.31938901	0.577084801
CH0180	0	1	0.351085701	0.240328072	9.015581229	37.51364195	29.25043306	18.40457913	29.38637164	29.74018256	1467.844788	13.17050329	0.622219666	1003.830718	0.683880698	1553.728553	0.026038411	0.240896894	1.60714946	470.1630769	845.9158974	204556480.6	4.498353054	213.7717949	2.487471463	1052	117.2964831	661.2821431	663.5692308	296.7179487	755.2820513	85.94625205	676.4767268	0.037874342	711018444.3	0.049292074	20326.68917	142.5716983	12.85496183	0.04906474	34.39082804	272.6335878	4.797709924	1495.129771	0.030837568	0.011643516	121.8091603	0.464920459	0.707393654
CH0181	0	1	0.652287103	0.594711902	10.06709682	16.9276868	19.58108363	18.78090911	13.98081309	20.79959571	1412.375522	11.04171179	0.793590675	767.1041934	0.543130479	1463.355443	0.037505392	0.499792423	1.260095452	512.7216117	791.5702076	190508450.7	4.127725224	145.7208791	3.144676927	937.2910867	88.68868397	663.352414	680.0307692	295.0398046	642.2512821	61.52145779	672.6917085	-0.477411116	662189022	0.06780034	12477.70953	111.7036684	9.047619048	0.053854875	27.48976049	240.6845238	19.05357143	6085.160714	0.077169427	0.014430058	62.17857143	0.370110544	0.63065277
CH0182	1	1	0.84574863	0.634220238	36.15290939	57.00371454	69.22238605	64.81385011	65.39314885	69.30385365	65105.41359	48.21081348	0.654177517	11963.72933	0.183759363	65360.89251	0.028069993	0.279954106	1.528637067	411.1692308	764.9985348	6631009731	4.496484175	184.6065934	3.28505873	1352.38315	109.9401196	577.3663939	566.4065934	103.4915751	1248.891575	76.12066108	593.8335239	0.381084077	23048751025	0.052287345	19286.30138	138.8751287	161.0020839	0.041938548	45.43287537	455.7301381	309.2920031	102126.7658	1.114456296	0.004324557	1079.97317	0.281316272	0.544472532
CH0183	0	2	0.812989937	0.436863312	19.28589819	44.14629851	48.13437205	52.90159412	49.9406997	53.57146994	17372.56221	35.89049645	0.618758053	5242.508914	0.301769471	17546.35735	0.025821423	0.236898653	1.616140583	343.7492063	549.7203907	1019209646	3.760070771	107.1606838	4.227407725	819.7096459	66.40915917	440.9992858	430.0344322	199.0126984	620.6969475	44.61700128	449.336905	0.787178405	3542673667	0.090155506	7423.284133	86.15848265	57.83979058	0.060565226	21.92204161	168.3193717	330.7057592	36491.53927	3.332985301	0.013418884	245.5026178	0.257070804	0.518139935
CH0184	1	2	0.520701175	0.31091956	18.57134598	59.7303881	50.22262498	63.1144941	51.27863386	68.51912876	17950.43105	31.10168328	0.529822347	6257.542012	0.348601211	18172.01986	0.020459466	0.148727342	1.887425109	492.4986569	910.4864469	2745661387	4.696317936	238.0713065	2.590086715	1257.598046	132.1615057	706.7373872	706.9445665	267.1487179	990.4493284	97.15092763	724.6957237	0.02295031	9543652114	0.043300479	25706.1575	160.331399	71.05512679	0.039170412	49.5875349	384.0297685	40.05402426	19002.26736	0.129446236	0.006708244	617.5832415	0.340453827	0.603323433
CH0185	0	1	0.360319051	0	0	45.11590607	20.95067734	27.31105585	47.7220473	47.79927791	4115.18028	16.25612044	0.627443055	1979.257892	0.480965051	4251.030182	0.026366978	0.247014785	1.593770132	328.5172161	654.3194139	314164329.6	4.312773071	183.9424908	2.453838892	825.3655678	101.4128732	491.5137736	491.418315	222.6315018	602.7340659	74.0132368	506.8333782	0.165018546	1092004945	0.055823615	15294.28367	123.6700597	26.49284254	0.054177592	26.65480656	185.1881391	15.5398773	2342.010225	0.246506944	0.016708717	158.9222904	0.324994459	0.587305793
CH0186	0	1	0.852075545	0.609426965	17.66710835	28.98970569	36.34569827	32.96353228	34.02103267	38.3974064	7127.19387	24.70141927	0.632129234	2833.287401	0.397531967	7285.492277	0.026662919	0.252590857	1.581954996	413.3509158	747.5838828	700501712.8	4.321246167	153.3919414	3.306381184	1015.616117	98.88590492	564.0520272	548.981685	211.5194139	804.0967033	66.41211848	578.1079765	0.528540361	2434875868	0.060305252	16054.14302	126.7049447	28.76311337	0.048668551	34.68802483	284.499154	40.56514382	9101.001692	0.238988358	0.009101815	152.4619289	0.257972807	0.518124883
CH0188	1	1	0.78753841	0.659518798	15.27972944	23.16799687	24.31193541	26.4463617	24.45661916	28.56353233	4829.912971	18.24568741	0.778014445	1776.053324	0.367719529	4918.403686	0.036406621	0.470937183	1.285323179	550.7663004	775.5042735	640935784.3	3.905340302	110.7863248	3.958885983	993.9115995	70.53741742	666.5869437	667.8832723	299.1230769	694.7885226	46.02141266	673.0216575	-0.003423847	2227831042	0.083027132	8619.998004	92.84394436	25.39907193	0.058930561	22.77450057	258.8352668	53.47795824	14744.34107	0.209626675	0.008443848	131.7006961	0.30557006	0.569963382
CH0189	0	1	0.876818598	0	0	11.51322148	13.22318085	12.68300498	11.90565533	13.64323686	657.5251099	10.09500671	0.840627507	434.9994981	0.661570929	698.6566366	0.040888791	0.5940333	1.18958753	434.2857143	837.8095238	90383833.59	4.389606476	235.2380952	2.140006954	919.2380952	120.8942494	655.0746269	665.9047619	313.047619	606.1904762	92.33381281	670.5749875	-0.255328008	314165498.4	0.050914581	20548.0471	143.3459002	6.701492537	0.050011138	33.43573179	224.8656716	3.380597015	1017.992537	0.037706151	0.025721977	72.8358209	0.543550902	0.765010238
CH0190	1	1	0.869510404	0.514441618	47.73560963	92.79111164	106.0218887	117.6128427	88.61621188	121.1316061	232870.6281	80.68283692	0.622597458	29400.40126	0.12625208	233215.7564	0.026062129	0.241335955	1.606174242	599.9912088	1063.293773	48981782931	4.886340506	250.356044	2.830729324	1466.165568	144.5857668	835.3614625	834.5201465	149.6380952	1316.527473	103.0969167	854.4215944	0.060756826	1.70E+11	0.038819384	32207.48801	179.4644477	432.8254281	0.034158743	65.11436073	837.0471944	385.8843817	355429.8513	0.471192321	0.001940206	3319.115066	0.261945787	0.525574654
CH0191	0	1	0.735997311	0.556850333	38.71207814	69.51971803	78.22288702	81.55667325	70.72262335	88.58749005	73603.99805	51.16632555	0.5625419	15098.37422	0.205129811	74022.84444	0.022383665	0.178018291	1.777645362	447.4383394	1018.735043	11443277798	5.0792802	269.3919414	3.604311961	1684.473748	170.8566085	699.5154242	664.1904762	143.985348	1540.4884	115.763978	733.0375153	0.804570864	39775731236	0.035438899	48022.17011	219.1396133	221.1372714	0.031102289	86.87292508	685.3805907	56.57496484	27407.85063	0.163292558	0.003047233	2465.565963	0.346774397	0.608991367
CH0194	0	1	0.929143395	0.568724843	14.27088979	25.09278427	27.42435401	30.65753179	27.20886373	32.57090339	6052.415757	23.31479476	0.767342147	2093.056286	0.345821631	6138.444351	0.035660092	0.451821776	1.303199628	349.5904762	683.6285714	526340297.6	4.354332462	174.4571429	2.781197983	942.6095238	103.2786849	530.6387532	546.3619048	201.5047619	741.1047619	72.71880251	545.9312581	-0.080978797	1829507716	0.057587064	16463.45225	128.309985	20.84347826	0.045311909	39.68719754	228.2717391	123.0217391	28900.65	0.751257012	0.019690713	137.7434783	0.299442344	0.564158493
CH0196	1	2	0.674293939	0.629622856	45.14705651	71.70492	86.29923972	80.31707299	60.52844276	88.19550281	97265.58475	48.35019296	0.606297787	16869.58022	0.173438326	97512.9531	0.025045393	0.222873252	1.649354527	498.6197802	852.5782662	13463939766	4.499563206	170.8234432	3.366541024	1392.749695	107.4368063	678.7612378	677.1379731	212.3750916	1180.374603	72.23141834	692.7693797	0.249992878	46799334389	0.053250918	19212.59551	138.6095073	230.4361665	0.040300134	48.23572315	417.6040574	589.9524309	243934.0822	1.510739331	0.004840392	1533.437566	0.268177259	0.529686813
CH0200	0	2	0.789593288	0.614988637	6.177992889	10.0457025	12.55247773	12.55247773	9.333985805	12.99423325	240.6235453	7.932019264	0.581774257	321.5795119	1.336442415	268.1411133	0.02354131	0.196908063	1.718879768	312.034188	473.177558	16400733.58	3.372859103	93.61025641	2.668973257	526.0004884	52.66608782	384.3055985	383.3562882	207.2798535	318.7206349	38.3742628	389.6904467	-0.016157217	40719545.92	0.111111111	4167.85117	64.55889691	5.851851852	0.108367627	7.395061728	62.81481481	5.925925926	458.7592593	0.140262011	0.046503862	17.85185185	0.330589849	0.570298039
CH0201	1	2	0.788690535	0.516469189	9.322640021	18.05071866	18.42512826	21.71000836	17.16900283	21.96838327	1618.984731	14.23643096	0.700425493	951.9570376	0.587996304	1668.433594	0.031098668	0.343625854	1.427703604	305.4367766	595.2342857	143062298.8	4.094222284	156.392674	2.384195118	704.7091575	87.44627491	448.9447759	444.6827839	203.4989011	501.2102564	63.26776079	461.4003961	0.149262772	355193370.9	0.064554989	11338.91379	106.4843359	16.81196581	0.071846008	17.62869822	106.4230769	25.72649573	4173.65812	0.373720488	0.038377748	69.75213675	0.298086054	0.553558849
CH0202	0	1	0.903480531	0.766649294	17.01877493	22.19890511	28.44710595	26.45624576	25.69612438	28.57229631	5320.722597	20.05627858	0.769048091	1916.509768	0.360197273	5381.147014	0.035779076	0.454841932	1.300308799	552.4717949	952.8136752	1406088592	4.550669715	156.1333333	3.612560725	1305.11453	114.8663559	785.605677	802.6854701	340.2905983	964.8239316	71.26423406	800.7317083	-0.435613782	3450236858	0.055782722	23994.98902	154.9031602	29.85642946	0.037273944	56.56336259	384.937578	67.26966292	26299.08864	0.237110373	0.011098503	334.3108614	0.417366868	0.670919686
CH0203	1	2	0.750170525	0.420600942	17.07207092	40.58971152	40.46953669	51.2113603	37.02634791	52.7912763	13206.25903	30.44920522	0.647605276	4172.153587	0.315922441	13320.15693	0.027648046	0.271600856	1.544150485	200.5787546	696.7472527	1295918924	5.031135183	270.2534799	8.080019302	1995.230769	172.4204766	432.454367	390.6007326	0	1995.230769	113.4118176	491.4779666	1.61791291	3217491786	0.038108204	54533.81206	233.5247568	49.15617433	0.029755553	135.6747662	607.2112591	68.78753027	13540.40073	1.79174092	0.008593609	567.4709443	0.343505414	0.607337035
CH0204	1	1	0.700784311	0.474485231	10.5032962	22.13619207	23.37217981	23.03170051	17.92786109	24.09494566	1590.677185	15.51269611	0.585849076	1124.828755	0.707138296	1647.668457	0.023789072	0.201074616	1.706924259	442.3960928	887.1013431	329059141.7	4.698695947	269.4017094	2.236837782	1048.742369	141.5462999	649.943486	627.3211233	215.5213675	833.2210012	107.1306893	671.3910541	0.28074868	742712833.1	0.042326891	28339.41242	168.3431389	15.42934783	0.041927576	44.06603704	379.2146739	7.72826087	3097.557065	0.035872162	0.008087737	153.576087	0.417326323	0.670208889
CH0206	0	1	0.723132592	0.369261966	9.101904811	24.64890955	27.45742443	21.32185118	26.2805347	27.62480999	2477.521566	17.82442985	0.682810576	1296.767689	0.52341328	2527.929688	0.02993293	0.318346968	1.464535019	607.1345543	1821.403663	1470522820	5.819858789	509.8588523	3.690165619	2626.443956	353.1148417	1051.568908	929.1506716	402.5201465	2223.92381	235.3200405	1145.847635	1.1798724	3319087761	0.022044005	207169.6351	455.158912	14.21515562	0.019235664	370.8276627	1225.935047	4.173207037	2814.196211	0.038539301	0.007670176	426.2503383	0.576793421	0.787595154
[truncated: 1,645 more columns]
